# Supplementary material for: Transcriptome profiling reveals novel gene expression signatures and regulating transcription factors of TGF β‐induced epithelial‐to‐mesenchymal transition
Source: Cancer Med. 2016 Jun 18;5(8):1962–72. doi: 10.1002/cam4.719 (PMC4971924; doi:10.1002/cam4.719)
Supplement: Supplementary file 3 — Table S1. Top 50 genes differentially expressed in H358 and MCF10a cells. Table S2. Common differentially expressed EMT genes shared between H358 and MCF10a. Table S3. 58 core EMT‐related genes shared by our GES and Gupta's GES. Table S4. RT‐qPCR validation of 65 known EMT‐associated genes. [file CAM4-5-1962-s003.xlsx]

## Sheet: Table S1
Table S1. Top 50 genes expressed differently in H358 or MCF10a cells.
H358 Gene	SystematicName	log2FC	P.Value	MCF Gene	SystematicName	log2FC	P.Value
SERPINB3	NM_006919	7.04	4.39e-07	POSTN	NM_006475	9.18	1.04e-07
SERPINB4	NM_002974	6.61	7.34e-07	SCG5	NM_003020	7.74	4.37e-07
FOXS1	NM_004118	6.2	2.33e-07	KANK4	NM_181712	7.7	4.81e-08
FAP	NM_004460	5.99	9.18e-06	ADAM19	NM_033274	7.34	1.42e-08
CSF1R	NM_005211	5.95	1.04e-06	LCE3D	NM_032563	6.48	1.03e-05
CGB	NM_000737	5.91	1.75e-05	GPR68	NM_003485	6.37	1.07e-07
NNMT	NM_006169	5.86	1.48e-06	MMP9	NM_004994	5.98	7.66e-08
ARHGEF40	NM_018071	5.69	2.41e-06	FN1	NM_054034	5.91	3.36e-07
SLAMF8	NM_020125	5.4	8.91e-07	ORM1	NM_000607	5.68	9.66e-06
IL2RB	NM_000878	5.29	4e-05	SERPINB3	NM_006919	5.61	2.87e-06
CXCR7	NM_020311	5.14	0.0012	ORM2	NM_000608	5.56	6.45e-06
APCDD1L	NM_153360	5.03	5.4e-05	KCNJ15	NM_170736	5.49	1.91e-07
LHB	NM_000894	4.96	4.17e-05	DAB2	NM_001343	5.45	1.55e-07
MGC4294	XR_109628	4.9	0.000708	HSD17B2	NM_002153	5.43	1.68e-06
RAMP1	NM_005855	4.89	1.86e-06	SPINK6	NM_205841	5.36	4.4e-05
MMP9	NM_004994	4.83	0.000407	SAMSN1	NM_022136	5.29	0.000116
BNC2	NM_017637	4.66	5.61e-05	SERPINB4	NM_002974	5.28	4.49e-06
SERPINE1	NM_000602	4.56	0.000133	FAP	NM_004460	5.23	5.99e-07
SRPX	NM_006307	4.46	1.9e-05	ITGB3	NM_000212	5.22	1.64e-07
CYP24A1	NM_000782	4.4	8.83e-05	LBH	NM_030915	5.13	5.25e-05
LOC100130111	XR_109206	4.35	0.000356	IL7R	NM_002185	5.02	2.05e-06
GPC6	NM_005708	4.32	0.000267	PDE4DIP	NM_022359	5.01	4.84e-07
ENST00000468565	ENST00000468565	4.24	6.42e-05	KCNMB4	NM_014505	4.99	2.2e-07
NKAIN4	NM_152864	4.19	5.72e-07	SERPINE1	NM_000602	4.92	1.91e-06
LOC100132891	NR_033651	4.11	5.31e-05	SULF1	NM_015170	4.91	1.22e-05
GRHL2	NM_024915	-4.6	0.00011	KLRC3	NM_007333	-3.88	6.85e-06
AP1S3	NM_001039569	-4.72	3.06e-05	SCNN1G	NM_001039	-3.99	1.66e-06
DNAH2	NM_020877	-4.74	9.54e-06	DOK7	NM_173660	-4.09	1.64e-05
SPTB	NM_001024858	-4.78	0.00127	CLDN1	NM_021101	-4.19	4.52e-07
ENST00000366873	ENST00000366873	-4.78	3.22e-05	FGFBP1	NM_005130	-4.27	1.18e-05
CLDN3	NM_001306	-4.83	0.00227	RAB17	NM_022449	-4.42	0.000109
AGR2	NM_006408	-4.85	0.000149	FGFR3	NM_000142	-4.46	0.000111
NKD2	NM_033120	-4.88	6.17e-05	LCN2	NM_005564	-4.49	1.64e-05
LOC642587	NM_001104548	-4.9	0.0264	SFTPD	NM_003019	-4.52	0.00146
PRODH	NM_016335	-4.96	2.63e-07	ENST00000424852	ENST00000424852	-4.57	2.19e-05
LY6D	NM_003695	-4.97	1.6e-05	ENTPD2	NM_203468	-4.64	1.29e-06
TMPRSS4	NM_019894	-5	0.000318	SYT8	NM_138567	-4.64	6.31e-05
FXYD3	NM_001136007	-5.04	0.000554	ADORA2B	NM_000676	-4.65	0.000107
ELF3	NM_004433	-5.2	9.21e-05	BBOX1	NM_003986	-4.77	0.000457
MYO5C	NM_018728	-5.23	4.21e-07	METTL7A	NM_014033	-4.77	0.000108
FA2H	NM_024306	-5.25	0.000806	FXYD3	NM_001136007	-4.86	0.000224
FGFBP1	NM_005130	-5.29	0.000322	SUSD2	NM_019601	-4.87	2.6e-06
S100P	NM_005980	-5.38	0.000158	CYP4B1	NM_000779	-5.04	1.85e-06
HOPX	NM_139211	-5.43	1.03e-05	ADH1C	NM_000669	-5.16	1.54e-06
ATP2C2	NM_014861	-5.61	0.000537	MAL2	NM_052886	-5.19	4.68e-05
BSPRY	NM_017688	-5.67	8.48e-05	TNNI2	NM_003282	-5.42	4.07e-05
C10orf116	NM_006829	-5.71	6.64e-05	ADH1A	NM_000667	-5.48	7.54e-08
PSCA	NM_005672	-5.82	5.18e-05	KRT13	NM_002274	-5.51	0.000517
GPR110	NM_153840	-6.36	3.21e-05	PHACTR3	NM_080672	-6.98	6.15e-07
INHBB	NM_002193	-7.14	3.84e-07	KRT15	NM_002275	-8	3.52e-06

## Sheet: Table S2
Table S2. Common EMT-related genes that shared same expression pattern in H358 and MCF10a (FC>2, P<0.05)
PRobeID	GeneName	protein	mcf10a-log2FC	mcf10a-p-value	H358-log2FC	H358-p-value	log2FC-averaged (m+h)	SystematicName(genebank)
A_23_P55632	SERPINB3	serpin peptidase inhibitor, clade B (ovalbumin), member 3	5.61426	2.87122e-06	7.03847	4.38971e-07	6.32636	NM_006919
A_23_P502413	SERPINB4	serpin peptidase inhibitor, clade B (ovalbumin), member 4	5.2791	4.48977e-06	6.61065	7.33597e-07	5.94487	NM_002974
A_23_P62081	SCG5	secretogranin V (7B2 protein)	7.74245	4.37295e-07	3.87406	0.000317715	5.80826	NM_003020
A_23_P56746	FAP	fibroblast activation protein, alpha	5.23345	5.98643e-07	5.98808	9.18188e-06	5.61076	NM_004460
A_23_P40174	MMP9	matrix metallopeptidase 9 (gelatinase B, 92kDa gelatinase, 92kDa type IV collagenase)	5.98328	7.65708e-08	4.82516	0.000406639	5.40422	NM_004994
A_24_P931443	GPR68	G protein-coupled receptor 68	6.3739	1.0664e-07	3.4462	0.00258685	4.91005	NM_003485
A_24_P158089	SERPINE1	serpin peptidase inhibitor, clade E (nexin, plasminogen activator inhibitor type 1), member 1	4.91646	1.91083e-06	4.55712	0.000133486	4.73679	NM_000602
A_23_P131676	CXCR7	chemokine (C-X-C motif) receptor 7	3.44328	8.43484e-05	5.14421	0.00120372	4.29375	NM_020311
A_23_P374082	ADAM19	ADAM metallopeptidase domain 19	7.34053	1.41665e-08	1.10847	0.0326318	4.2245	NM_033274
A_23_P200138	SLAMF8	SLAM family member 8	2.62721	0.000262191	5.39854	8.9106e-07	4.01288	NM_020125
A_24_P395814	CGB	chorionic gonadotropin, beta polypeptide	1.83729	0.00173907	5.90858	1.74981e-05	3.87294	NM_000737
A_33_P3246985	PDE4DIP	phosphodiesterase 4D interacting protein	4.51056	3.2091e-06	2.82827	1.86679e-05	3.66941	NM_022359
A_23_P131846	SNAI1	snail homolog 1 (Drosophila)	4.10045	7.50047e-05	3.17048	2.54562e-05	3.63547	NM_005985
A_23_P110791	CSF1R	colony stimulating factor 1 receptor	1.30936	0.00853976	5.95252	1.03633e-06	3.63094	NM_005211
A_23_P102681	MGC4294	uncharacterized MGC4294	2.35817	0.0010371	4.90106	0.00070797	3.62961	XR_109628
A_33_P3338928	DAB2	disabled homolog 2, mitogen-responsive phosphoprotein (Drosophila)	5.44607	1.55263e-07	1.75284	0.0197091	3.59946	NM_001343
A_32_P300427	APCDD1L	adenomatosis polyposis coli down-regulated 1-like	2.13974	0.000752195	5.03485	5.40301e-05	3.5873	NM_153360
A_23_P96383	SRPX	sushi-repeat containing protein, X-linked	2.67036	0.00172079	4.45563	1.90367e-05	3.56299	NM_006307
A_23_P431388	SPOCD1	SPOC domain containing 1	4.678	4.57017e-06	2.3431	0.00192889	3.51055	NM_144569
A_23_P99661	ARHGEF40	Rho guanine nucleotide exchange factor (GEF) 40	1.24946	0.00149486	5.69189	2.40869e-06	3.47068	NM_018071
A_23_P36562	ITGA5	integrin, alpha 5 (fibronectin receptor, alpha polypeptide)	3.85127	6.49095e-05	2.94106	0.000373381	3.39616	NM_002205
A_23_P61508	CHRNA9	cholinergic receptor, nicotinic, alpha 9 (neuronal)	4.49536	5.69493e-06	2.26238	0.000150923	3.37887	NM_017581
A_33_P3403867	PMEPA1	prostate transmembrane protein, androgen induced 1	3.80888	2.57306e-05	2.88119	5.49005e-05	3.34503	NM_020182
A_23_P158096	ENST00000468565	collagen, type XXVII, alpha 1	2.18485	0.00181311	4.24431	6.42401e-05	3.21458	ENST00000468565
A_24_P236799	RAB31	RAB31, member RAS oncogene family	3.97731	1.49935e-05	2.34681	0.000119524	3.16206	NM_006868
A_23_P92499	TLR2	toll-like receptor 2	4.14786	8.84057e-05	2.12196	0.0455673	3.13491	NM_003264
A_23_P16834	FNDC4	fibronectin type III domain containing 4	2.73154	2.73351e-05	3.47408	3.95424e-05	3.10281	NM_022823
A_23_P169017	DEFB103B	defensin, beta 103B	3.86693	0.000258836	2.33283	0.013178	3.09988	NM_018661
A_23_P50919	SERPINE2	serpin peptidase inhibitor, clade E (nexin, plasminogen activator inhibitor type 1), member 2	4.13371	0.00169782	1.99514	5.81551e-05	3.06442	NM_006216
A_23_P6771	LMCD1	LIM and cysteine-rich domains 1	4.49567	8.45779e-05	1.57848	0.0133998	3.03707	NM_014583
A_23_P87742	IFFO1	intermediate filament family orphan 1	3.37261	3.196e-06	2.63185	4.86312e-05	3.00223	NM_001039670
A_24_P23625	HS3ST3B1	heparan sulfate (glucosamine) 3-O-sulfotransferase 3B1	3.15066	0.000209456	2.81189	3.29246e-05	2.98127	ENST00000360954
A_23_P207058	SOCS3	suppressor of cytokine signaling 3	3.2674	0.0125263	2.68417	0.00427066	2.97579	NM_003955
A_23_P77493	TUBB3	tubulin, beta 3 class III	3.58863	4.42505e-06	2.34519	0.00330608	2.96691	NM_006086
A_24_P347378	ALOX5AP	arachidonate 5-lipoxygenase-activating protein	2.32399	0.00202137	3.57729	4.13757e-06	2.95064	NM_001629
A_33_P3286151	LOC100132891	uncharacterized LOC100132891	1.77582	0.000727951	4.1091	5.31195e-05	2.94246	NR_033651
A_33_P3364741	MRC2	mannose receptor, C type 2	3.57301	1.08228e-06	2.30628	0.0204223	2.93964	NM_006039
A_23_P360754	ADAMTS4	ADAM metallopeptidase with thrombospondin type 1 motif, 4	4.30976	4.88419e-07	1.48813	0.000126828	2.89894	NM_005099
A_23_P144916	GFPT2	glutamine-fructose-6-phosphate transaminase 2	2.16463	0.00690625	3.57398	0.000311827	2.8693	NM_005110
A_23_P66525	HS3ST3A1	heparan sulfate (glucosamine) 3-O-sulfotransferase 3A1	2.26235	0.00192774	3.37281	1.23953e-05	2.81758	NM_006042
A_23_P111995	LOXL2	lysyl oxidase-like 2	4.34398	1.48101e-06	1.22903	0.00741039	2.7865	NM_002318
A_23_P344421	ROBO4	roundabout, axon guidance receptor, homolog 4 (Drosophila)	2.28793	0.00107246	3.25419	4.12883e-05	2.77106	NM_019055
A_24_P838448	FLJ22536	long intergenic non-protein coding RNA 340	2.51927	5.26702e-05	2.99346	9.96465e-07	2.75636	NR_015410
A_32_P37867	KIAA1644	KIAA1644	4.33631	4.28759e-06	1.14405	0.0408221	2.74018	NM_001099294
A_23_P151506	PLEK2	pleckstrin 2	3.05836	3.33562e-05	2.36634	9.86998e-06	2.71235	NM_016445
A_23_P1029	MFAP2	microfibrillar-associated protein 2	2.08704	4.89065e-05	3.26798	0.000151639	2.67751	NM_017459
A_23_P357104	ANXA6	annexin A6	2.03247	8.1944e-05	3.29095	5.48723e-06	2.66171	NM_001155
A_23_P112241	DNAJB5	DnaJ (Hsp40) homolog, subfamily B, member 5	3.32719	1.35619e-05	1.97222	0.00219328	2.6497	NM_012266
A_23_P72651	ECSCR	endothelial cell surface expressed chemotaxis and apoptosis regulator	1.56639	0.0225172	3.73254	0.00104288	2.64946	NM_001077693
A_23_P1331	COL13A1	collagen, type XIII, alpha 1	1.97164	0.000777184	3.28866	0.000791259	2.63015	NM_080801
A_23_P97990	HTRA1	HtrA serine peptidase 1	1.23229	0.0127419	4.02191	2.36984e-05	2.6271	NM_002775
A_23_P144959	VCAN	versican	2.61769	4.47152e-05	2.63601	0.00156478	2.62685	NM_004385
A_23_P145965	TPST1	tyrosylprotein sulfotransferase 1	4.06067	7.44189e-07	1.14066	0.00061025	2.60067	NM_003596
A_23_P2271	PTHLH	parathyroid hormone-like hormone	1.96554	0.00119714	3.21864	8.47322e-05	2.59209	NM_198965
A_23_P386268	C4orf26	chromosome 4 open reading frame 26	3.01052	0.000187422	2.16015	0.0141988	2.58534	NM_178497
A_33_P3357658	HMGA2	high mobility group AT-hook 2	3.51646	0.000322052	1.64048	0.034005	2.57847	NM_003484
A_33_P3369153	KIF3C	kinesin family member 3C	2.90915	8.30123e-06	2.24496	0.000275296	2.57705	NM_002254
A_24_P235429	ABCA1	ATP-binding cassette, sub-family A (ABC1), member 1	2.80472	0.00360682	2.34822	0.000526636	2.57647	NM_005502
A_23_P1691	MMP1	matrix metallopeptidase 1 (interstitial collagenase)	1.975	0.00702081	3.14144	0.000993369	2.55822	NM_002421
A_33_P3341499	WNT5A	wingless-type MMTV integration site family, member 5A	2.82588	1.38546e-05	2.26171	0.00748837	2.54379	NM_003392
A_23_P58082	CCDC80	coiled-coil domain containing 80	2.53028	0.00178898	2.557	0.00245906	2.54364	NM_199511
A_23_P405129	LTBP2	latent transforming growth factor beta binding protein 2	2.41229	0.000165821	2.64644	1.14546e-05	2.52937	NM_000428
A_23_P302005	STON1	stonin 1	2.61231	0.000283802	2.44153	0.000429867	2.52692	NM_006873
A_23_P122216	LOX	lysyl oxidase	1.56008	0.00193261	3.47569	0.000824036	2.51789	NM_002317
A_23_P211504	KDELR3	KDEL (Lys-Asp-Glu-Leu) endoplasmic reticulum protein retention receptor 3	2.68083	3.4466e-05	2.35451	0.00305517	2.51767	NM_016657
A_23_P35045	ARHGAP30	Rho GTPase activating protein 30	1.10521	0.00247566	3.8928	3.53862e-05	2.499	NM_001025598
A_33_P3330039	PLEKHO1	pleckstrin homology domain containing, family O member 1	3.24948	4.13496e-05	1.74817	0.000883792	2.49883	NM_016274
A_24_P82106	MMP14	matrix metallopeptidase 14 (membrane-inserted)	2.75058	0.00764181	2.20763	0.0295776	2.4791	NM_004995
A_23_P379649	BMF	Bcl2 modifying factor	3.67151	5.88348e-05	1.27261	0.0324495	2.47206	NM_001003940
A_32_P161762	RUNX2	runt-related transcription factor 2	3.57091	0.000722802	1.30457	0.0234713	2.43774	NM_004348
A_23_P160618	SH2D2A	SH2 domain containing 2A	2.42125	0.000135765	2.43931	0.001418	2.43028	NM_003975
A_24_P354715	NT5E	5'-nucleotidase, ecto (CD73)	3.41735	0.000503295	1.43224	0.0344423	2.4248	NM_002526
A_23_P169039	SNAI2	snail homolog 2 (Drosophila)	2.2108	0.0120652	2.60244	0.00761457	2.40662	NM_003068
A_23_P433798	PODNL1	podocan-like 1	3.48939	2.91146e-05	1.23857	0.00352506	2.36398	NM_024825
A_23_P152305	CDH11	cadherin 11, type 2, OB-cadherin (osteoblast)	2.44148	0.0129387	2.25502	0.00598756	2.34825	NM_001797
A_33_P3232692	IL24	interleukin 24	3.47049	0.00209119	1.2071	0.0319149	2.3388	NM_001185156
A_33_P3306078	MYH16	myosin, heavy chain 16 pseudogene	1.39315	0.000720376	3.24825	0.000268171	2.3207	NR_002147
A_33_P3382924	SPARC	secreted protein, acidic, cysteine-rich (osteonectin)	1.97463	0.00383782	2.65599	0.00141473	2.31531	NM_003118
A_23_P40847	CHST2	carbohydrate (N-acetylglucosamine-6-O) sulfotransferase 2	2.73004	0.000138636	1.87346	0.026819	2.30175	NM_004267
A_23_P113351	SPARCL1	SPARC-like 1 (hevin)	2.64155	0.00751306	1.93913	0.0163467	2.29034	NM_004684
A_24_P215240	ENKUR	enkurin, TRPC channel interacting protein	3.39417	0.000123595	1.16666	0.00595961	2.28041	NM_145010
A_23_P257129	PAEP	progestagen-associated endometrial protein	1.08571	0.0123266	3.46316	3.71649e-06	2.27444	NM_002571
A_23_P381102	CCDC74B	coiled-coil domain containing 74B	1.57284	0.00224849	2.9588	2.92633e-05	2.26582	NM_207310
A_23_P167096	VEGFC	vascular endothelial growth factor C	2.338	2.05785e-05	2.1922	0.000345109	2.2651	NM_005429
A_23_P358597	POPDC3	popeye domain containing 3	2.44467	4.06168e-05	1.9856	3.54098e-05	2.21513	NM_022361
A_23_P19333	TREM1	triggering receptor expressed on myeloid cells 1	2.6284	0.00215584	1.79964	0.0105188	2.21402	NM_018643
A_24_P55295	GJA1	gap junction protein, alpha 1, 43kDa	1.99347	0.0044227	2.43431	0.00865042	2.21389	NM_000165
A_24_P290286	P4HA3	prolyl 4-hydroxylase, alpha polypeptide III	2.91445	0.000107563	1.50903	0.0014621	2.21174	NM_182904
A_33_P3374723	ZEB1	zinc finger E-box binding homeobox 1	1.47448	0.0121325	2.94754	5.84526e-05	2.21101	NM_001128128
A_33_P3344204	ZDHHC11	zinc finger, DHHC-type containing 11	1.47448	0.0121325	2.94754	5.84526e-05	2.21101	NM_024786
A_23_P15146	IL32	interleukin 32	2.34594	0.00992425	2.07238	0.00833466	2.20916	NM_001012631
A_23_P156861	RGS17	regulator of G-protein signaling 17	2.66478	0.00257436	1.73693	0.000294368	2.20086	NM_012419
A_23_P53588	WNT5B	wingless-type MMTV integration site family, member 5B	2.32588	9.58304e-05	2.0621	1.05793e-05	2.19399	NM_030775
A_23_P414913	GLIPR2	GLI pathogenesis-related 2	2.74604	0.000585352	1.62578	0.00424793	2.18591	NM_022343
A_32_P47754	ENST00000431042	solute carrier family 2 (facilitated glucose transporter), member 14	2.43713	6.44128e-05	1.91979	0.00965029	2.17846	ENST00000431042
A_23_P55518	SMAD7	SMAD family member 7	2.46901	0.00101989	1.86428	0.00314985	2.16664	NM_005904
A_23_P201636	LAMC2	laminin, gamma 2	3.08117	7.28288e-05	1.23234	0.0110173	2.15676	NM_005562
A_24_P65060	MEX3B	mex-3 homolog B (C. elegans)	1.52578	0.00637554	2.7758	0.000320939	2.15079	NM_032246
A_33_P3241984	PTPN22	protein tyrosine phosphatase, non-receptor type 22 (lymphoid)	2.05957	0.00284527	2.21039	0.000726772	2.13498	NM_015967
A_23_P160559	ECM1	extracellular matrix protein 1	3.05837	6.91368e-05	1.20313	0.0192533	2.13075	NM_004425
A_33_P3221203	MMP13	matrix metallopeptidase 13 (collagenase 3)	2.23343	0.000170509	2.02686	0.00052383	2.13015	NM_002427
A_32_P163089	C12orf75	chromosome 12 open reading frame 75	1.98369	0.00121341	2.1952	0.0117628	2.08945	NM_001145199
A_33_P3411632	TMEM121	transmembrane protein 121	1.93102	7.25783e-05	2.22327	3.73763e-05	2.07714	NM_025268
A_23_P24884	ST5	suppression of tumorigenicity 5	2.40081	0.00113778	1.7335	0.0329145	2.06715	NM_005418
A_23_P397376	MAF	v-maf musculoaponeurotic fibrosarcoma oncogene homolog (avian)	1.63337	0.000615901	2.48358	0.000602437	2.05847	NM_001031804
A_23_P218111	SERPINA1	serpin peptidase inhibitor, clade A (alpha-1 antiproteinase, antitrypsin), member 1	2.37337	0.00677105	1.72504	0.000223706	2.04921	NM_001002236
A_23_P58588	SLIT3	slit homolog 3 (Drosophila)	2.24572	0.000178674	1.83102	0.000338479	2.03837	NM_003062
A_23_P103775	LRRC8C	leucine rich repeat containing 8 family, member C	2.18569	0.00292636	1.8812	0.00153619	2.03345	NM_032270
A_33_P3703501	GALNT10	UDP-N-acetyl-alpha-D-galactosamine:polypeptide N-acetylgalactosaminyltransferase 10 (GalNAc-T10)	1.63803	0.00169249	2.39663	0.000396139	2.01733	NM_198321
A_24_P827037	LRRC15	leucine rich repeat containing 15	1.72587	0.00340793	2.30377	0.00143396	2.01482	NM_130830
A_33_P3405068	NAV1	neuron navigator 1	2.01423	0.000337277	2.00586	0.00685537	2.01005	NM_020443
A_23_P153320	ICAM1	intercellular adhesion molecule 1	1.57426	0.00693992	2.44143	0.00348544	2.00784	NM_000201
A_33_P3286953	ADAMTS6	ADAM metallopeptidase with thrombospondin type 1 motif, 6	2.23746	0.0025323	1.77694	0.00873622	2.0072	NM_197941
A_24_P149124	C5orf13	neuronal regeneration related protein homolog (rat)	2.12873	0.0235506	1.87401	0.000574373	2.00137	NM_004772
A_23_P100711	PMP22	peripheral myelin protein 22	1.70079	0.000336465	2.29293	0.00145745	1.99686	NM_000304
A_33_P3303414	MAN1A1	mannosidase, alpha, class 1A, member 1	2.6172	4.39592e-05	1.36726	0.00252355	1.99223	NM_005907
A_33_P3277447	SLC26A2	solute carrier family 26 (sulfate transporter), member 2	1.94796	0.00122489	2.02769	0.000374768	1.98783	NM_000112
A_23_P88865	CMTM3	CKLF-like MARVEL transmembrane domain containing 3	2.65048	7.21593e-05	1.31883	0.0318053	1.98466	NM_144601
A_23_P38732	CDH2	cadherin 2, type 1, N-cadherin (neuronal)	1.71102	0.00750594	2.25588	0.00727477	1.98345	NM_001792
A_33_P3244956	NRIP3	nuclear receptor interacting protein 3	1.58491	0.0098535	2.35627	0.00036467	1.97059	NM_020645
A_23_P161190	VIM	vimentin	1.21873	0.00877883	2.7181	5.23837e-05	1.96841	NM_003380
A_23_P301521	KIAA1462	KIAA1462	2.70497	0.00013838	1.21968	0.0196473	1.96233	NM_020848
A_24_P56330	C13orf16	testis expressed 29	1.71603	0.000558158	2.1903	0.00663424	1.95316	NM_152324
A_23_P351215	SKIL	SKI-like oncogene	2.34163	0.00165944	1.5618	0.000120199	1.95172	NM_005414
A_32_P122754	C9orf30	Myb/SANT-like DNA-binding domain containing 3	1.94015	0.000125356	1.96291	0.00282058	1.95153	NM_080655
A_33_P3219090	INSIG1	insulin induced gene 1	2.11647	0.00393929	1.77258	0.00341694	1.94453	NM_005542
A_23_P135990	SLCO2A1	solute carrier organic anion transporter family, member 2A1	1.91368	0.000178714	1.97524	0.00565604	1.94446	NM_005630
A_23_P16469	PLAUR	plasminogen activator, urokinase receptor	2.01272	0.000372941	1.87436	0.00466849	1.94354	NM_001005377
A_23_P74290	GBP5	guanylate binding protein 5	1.17385	0.00503215	2.7094	0.00163251	1.94162	NM_052942
A_23_P369899	TMEM158	transmembrane protein 158 (gene/pseudogene)	1.40954	0.0155271	2.451	0.000816937	1.93027	NM_015444
A_33_P3384562	PDLIM7	PDZ and LIM domain 7 (enigma)	2.63415	5.2877e-05	1.22006	0.00420143	1.92711	NM_213636
A_23_P108673	FAM176A	family with sequence similarity 176, member A	2.26166	0.00024707	1.57841	0.0131006	1.92003	NM_032181
A_32_P213831	FAM40B	family with sequence similarity 40, member B	1.8244	0.00012941	1.99182	0.000754285	1.90811	NM_020704
A_23_P156327	TGFBI	transforming growth factor, beta-induced, 68kDa	1.47152	0.000288862	2.33955	6.82004e-05	1.90554	NM_000358
A_33_P3396389	IL1R1	interleukin 1 receptor, type I	2.29186	9.13569e-05	1.51244	0.00155198	1.90215	NM_000877
A_23_P53763	C13orf18	KIAA0226-like	2.21643	0.000495192	1.58129	0.00650912	1.89886	NM_025113
A_32_P156851	RCAN2	regulator of calcineurin 2	1.16208	0.00837388	2.62957	4.75223e-05	1.89582	NM_005822
A_23_P132226	TPST2	tyrosylprotein sulfotransferase 2	1.44457	0.000790244	2.32872	2.53701e-05	1.88664	NM_001008566
A_23_P7212	CFI	complement factor I	1.62899	0.000951125	2.14216	0.00187457	1.88557	NM_000204
A_33_P3268472	CTSC	cathepsin C	2.37649	2.54221e-05	1.39185	0.000301608	1.88417	NM_001114173
A_24_P81900	SLC2A3	solute carrier family 2 (facilitated glucose transporter), member 3	1.76668	0.00921151	1.98628	0.00332316	1.87648	NM_006931
A_33_P3236858	TGFB1I1	transforming growth factor beta 1 induced transcript 1	2.11575	0.00202933	1.63487	0.00188234	1.87531	NM_001042454
A_23_P23346	MLLT11	myeloid/lymphoid or mixed-lineage leukemia (trithorax homolog, Drosophila); translocated to, 11	2.54162	1.65977e-05	1.19872	0.00433357	1.87017	NM_006818
A_23_P142560	ZEB2	zinc finger E-box binding homeobox 2	1.30439	0.00703126	2.41827	0.000576254	1.86133	NM_014795
A_23_P129695	VASN	vasorin	1.71075	0.000712213	2.00872	0.00710495	1.85974	NM_138440
A_33_P3405424	IL4I1	interleukin 4 induced 1	1.88295	0.00137327	1.83634	0.0255404	1.85965	NM_172374
A_23_P217384	AP1S2	adaptor-related protein complex 1, sigma 2 subunit	1.03743	0.00812875	2.65596	0.00472248	1.8467	NM_003916
A_23_P257043	GEM	GTP binding protein overexpressed in skeletal muscle	2.3291	0.000494934	1.34862	0.011705	1.83886	NM_005261
A_32_P155247	FTL	ferritin, light polypeptide	1.79073	0.00106646	1.87074	0.00100152	1.83073	NM_000146
A_24_P152188	PRICKLE2	prickle homolog 2 (Drosophila)	2.15921	2.72265e-05	1.49876	0.000979479	1.82899	NM_198859
A_23_P406616	FLJ36031	coiled-coil domain containing 71-like	1.92329	0.0106777	1.7157	0.0012364	1.8195	NM_175884
A_23_P50907	ITGAV	integrin, alpha V (vitronectin receptor, alpha polypeptide, antigen CD51)	2.25539	0.000750235	1.37442	0.015333	1.81491	NM_002210
A_24_P252364	NRCAM	neuronal cell adhesion molecule	2.24311	0.000824748	1.37407	0.01277	1.80859	NM_001037132
A_33_P3378126	FBXO32	F-box protein 32	2.52996	0.000280756	1.0844	0.0311578	1.80718	NM_058229
A_24_P940166	PAPSS2	3'-phosphoadenosine 5'-phosphosulfate synthase 2	1.42896	0.00323177	2.15411	0.000147334	1.79154	NM_001015880
A_33_P3268838	CPEB1	cytoplasmic polyadenylation element binding protein 1	2.36341	0.000176347	1.21747	0.00120686	1.79044	NM_030594
A_23_P42257	IER3	immediate early response 3	2.40447	0.0150995	1.16005	0.0330833	1.78226	NM_003897
A_23_P310956	COL6A2	collagen, type VI, alpha 2	1.26395	0.0190497	2.29615	0.00294111	1.78005	NM_058175
A_23_P94533	CTSL1	cathepsin L1	2.30067	0.000558044	1.2315	0.0377133	1.76608	NM_001912
A_23_P132915	FAM114A1	family with sequence similarity 114, member A1	2.02197	0.000251558	1.50048	0.0120752	1.76123	NM_138389
A_23_P414273	C5orf62	chromosome 5 open reading frame 62	1.83319	9.1318e-05	1.65642	0.00149589	1.7448	NM_032947
A_23_P205778	GNB5	guanine nucleotide binding protein (G protein), beta 5	1.32542	0.000880323	2.14522	0.000276412	1.73532	NM_016194
A_23_P92727	RAI14	retinoic acid induced 14	1.7368	0.000193482	1.70694	0.00665749	1.72187	NM_015577
A_23_P386320	MFI2	antigen p97 (melanoma associated) identified by monoclonal antibodies 133.2 and 96.5	1.49554	0.00111987	1.94318	0.000685744	1.71936	NM_033316
A_33_P3728698	FLJ45248	FLJ45248 protein	1.09712	0.01076	2.341	0.00716169	1.71906	AK127183
A_32_P226646	LOC100129781	uncharacterized LOC100129781	1.62885	0.0146954	1.80373	0.0143762	1.71629	XR_109259
A_32_P99347	NCRNA00256B	long intergenic non-protein coding RNA 256B	1.69768	0.00167298	1.73179	0.0020042	1.71474	NR_024376
A_33_P3222069	SPHK1	sphingosine kinase 1	1.52721	0.0497334	1.90224	0.000930324	1.71472	NM_182965
A_23_P159382	SEC24D	SEC24 family, member D (S. cerevisiae)	2.13483	0.000570982	1.27198	0.0418152	1.7034	NM_014822
A_23_P102109	TUBA4A	tubulin, alpha 4a	1.78238	0.000238601	1.59037	0.00169616	1.68638	NM_006000
A_23_P85209	IL13RA2	interleukin 13 receptor, alpha 2	1.47692	0.0432557	1.87263	0.000451595	1.67477	NM_000640
A_33_P3318581	PLOD2	procollagen-lysine, 2-oxoglutarate 5-dioxygenase 2	1.65275	0.00101506	1.66014	0.018409	1.65645	NM_182943
A_33_P3269203	SERPINH1	serpin peptidase inhibitor, clade H (heat shock protein 47), member 1, (collagen binding protein 1)	1.707	0.000780354	1.60443	0.0114908	1.65572	NM_001207014
A_23_P337934	FBLIM1	filamin binding LIM protein 1	1.34529	0.017262	1.96455	0.00393366	1.65492	NM_017556
A_33_P3399090	DIXDC1	DIX domain containing 1	1.90228	0.0116474	1.37608	0.000754726	1.63918	NM_001037954
A_33_P3846177	B4GALNT1	beta-1,4-N-acetyl-galactosaminyl transferase 1	2.01578	0.000731068	1.25785	0.0175526	1.63682	NM_001478
A_24_P751074	ETS1	v-ets erythroblastosis virus E26 oncogene homolog 1 (avian)	1.41885	0.00196628	1.84612	0.0148891	1.63249	NM_005238
A_23_P117782	LARP6	La ribonucleoprotein domain family, member 6	1.71966	0.00977318	1.54162	0.0107781	1.63064	NM_018357
A_23_P140170	SEC23A	Sec23 homolog A (S. cerevisiae)	1.53338	0.000592291	1.69202	0.00172891	1.6127	NM_006364
A_33_P3379922	PROC	protein C (inactivator of coagulation factors Va and VIIIa)	1.58603	0.000443628	1.61043	0.00114766	1.59823	NM_000312
A_23_P78092	EVI2A	ecotropic viral integration site 2A	2.12182	0.00514676	1.05641	0.0160993	1.58911	NM_001003927
A_24_P345209	DYRK3	dual-specificity tyrosine-(Y)-phosphorylation regulated kinase 3	1.09078	0.00451866	2.08441	4.55233e-05	1.5876	NM_001004023
A_23_P338325	ELK3	ELK3, ETS-domain protein (SRF accessory protein 2)	1.24834	0.00150456	1.92375	0.00124809	1.58605	NM_005230
A_23_P30363	P4HA2	prolyl 4-hydroxylase, alpha polypeptide II	1.65167	0.00092074	1.5182	0.00323472	1.58493	NM_004199
A_23_P6413	SELM	selenoprotein M	1.30675	0.00846444	1.85566	0.0299571	1.5812	NM_080430
A_23_P381489	NCRNA00313	long intergenic non-protein coding RNA 313	1.64575	0.000682629	1.48698	0.0353258	1.56637	NR_026863
A_24_P110983	AKT3	v-akt murine thymoma viral oncogene homolog 3 (protein kinase B, gamma)	1.6497	0.00233279	1.47458	0.000514743	1.56214	NM_005465
A_24_P299474	ODZ2	odz, odd Oz/ten-m homolog 2 (Drosophila)	1.70266	0.00173128	1.37412	0.0058667	1.53839	NM_001122679
A_23_P31896	ST3GAL1	ST3 beta-galactoside alpha-2,3-sialyltransferase 1	1.60343	0.000597482	1.45645	0.0102848	1.52994	NM_003033
A_23_P128598	TUBA3C	tubulin, alpha 3c	1.38431	0.00263871	1.67209	0.000212235	1.5282	NM_006001
A_24_P129417	BMP1	bone morphogenetic protein 1	1.75507	0.00514448	1.27102	0.00403289	1.51305	NM_001199
A_24_P687326	NCRNA00256A	long intergenic non-protein coding RNA 256A	1.30408	0.00872629	1.72025	0.00173981	1.51217	NR_024366
A_33_P3268567	NCK2	NCK adaptor protein 2	1.92038	0.0124284	1.08273	0.039446	1.50155	NM_003581
A_33_P3590673	LOC100505806	uncharacterized LOC100505806	1.26762	0.00419106	1.73074	0.00790277	1.49918	XR_108562
A_24_P79054	TGFB1	transforming growth factor, beta 1	1.3125	0.00929228	1.68433	0.0018895	1.49842	NM_000660
A_23_P156180	SLC22A4	solute carrier family 22 (organic cation/ergothioneine transporter), member 4	1.57905	0.00488458	1.40089	0.00177006	1.48997	NM_003059
A_23_P70843	BPGM	2,3-bisphosphoglycerate mutase	1.73401	0.00482212	1.24507	0.00277958	1.48954	NM_199186
A_23_P44244	SMARCA1	SWI/SNF related, matrix associated, actin dependent regulator of chromatin, subfamily a, member 1	1.19515	0.0199537	1.77495	0.00129159	1.48505	NM_003069
A_32_P75284	KATNAL1	katanin p60 subunit A-like 1	1.16858	0.00268853	1.80134	0.00214646	1.48496	NM_032116
A_33_P3395028	LOC152225	uncharacterized LOC152225	1.36522	0.044898	1.59033	0.0124483	1.47778	NR_026934
A_24_P330303	FRMD6	FERM domain containing 6	1.23205	0.0464404	1.72069	0.000641302	1.47637	NM_001042481
A_23_P213102	PALLD	palladin, cytoskeletal associated protein	1.11436	0.00687905	1.83078	0.00218227	1.47257	NM_016081
A_32_P210202	E2F7	E2F transcription factor 7	1.0398	0.00646438	1.89661	0.0154062	1.4682	NM_203394
A_23_P15876	ALPK2	alpha-kinase 2	1.15394	0.00919751	1.77958	0.0029082	1.46676	NM_052947
A_23_P110403	PDLIM3	PDZ and LIM domain 3	1.32648	0.0457841	1.60328	0.0199291	1.46488	NM_014476
A_33_P3329769	BEND6	BEN domain containing 6	1.46387	0.0150948	1.43601	0.00726617	1.44994	NM_152731
A_23_P302568	SLC30A3	solute carrier family 30 (zinc transporter), member 3	1.82702	0.000328389	1.06669	0.00179373	1.44686	NM_003459
A_23_P37484	CHSY1	chondroitin sulfate synthase 1	1.04459	0.0162132	1.8479	0.00067069	1.44624	NM_014918
A_24_P109214	APOC1	apolipoprotein C-I	1.79654	0.00196049	1.09019	0.00775645	1.44336	NM_001645
A_23_P133694	SLC29A1	solute carrier family 29 (nucleoside transporters), member 1	1.55355	0.00197111	1.33055	0.0268832	1.44205	NM_001078177
A_23_P255376	CCDC109B	coiled-coil domain containing 109B	1.13164	0.0121353	1.74803	0.00459187	1.43983	NM_017918
A_24_P737939	C6orf154	leucine rich repeat containing 73	1.2148	0.00662517	1.66121	0.00515933	1.43801	NM_001012974
A_23_P43810	LTBP1	latent transforming growth factor beta binding protein 1	1.61363	0.00803493	1.25665	0.00357487	1.43514	NM_206943
A_24_P322709	SNTA1	syntrophin, alpha 1 (dystrophin-associated protein A1, 59kDa, acidic component)	1.553	0.0010641	1.3159	0.00448113	1.43445	NM_003098
A_23_P17811	SEC14L2	SEC14-like 2 (S. cerevisiae)	1.29544	0.00585096	1.54112	0.0132913	1.41828	NM_012429
A_23_P74330	MGC4473	uncharacterized LOC79100	1.45002	0.00730576	1.34503	0.00184233	1.39753	NR_024160
A_33_P3221293	DFNA5	deafness, autosomal dominant 5	1.37285	0.00267956	1.40897	0.0228751	1.39091	NM_004403
A_23_P214876	JARID2	jumonji, AT rich interactive domain 2	1.33635	0.013245	1.44134	0.00529865	1.38885	NM_004973
A_23_P63038	LEPRE1	leucine proline-enriched proteoglycan (leprecan) 1	1.11426	0.00620665	1.65929	0.0150951	1.38677	NM_022356
A_24_P324314	MXRA7	matrix-remodelling associated 7	1.23202	0.00889915	1.53202	0.00150719	1.38202	NM_001008529
A_23_P252052	FILIP1L	filamin A interacting protein 1-like	1.43849	0.00552106	1.31682	0.0218672	1.37766	NM_182909
A_32_P69368	ID2	inhibitor of DNA binding 2, dominant negative helix-loop-helix protein	1.50302	0.0424163	1.22446	0.0397091	1.36374	NM_002166
A_33_P3410507	CEP170	centrosomal protein 170kDa	1.1272	0.00301371	1.59115	0.000681916	1.35918	NM_014812
A_23_P90601	STEAP3	STEAP family member 3, metalloreductase	1.28633	0.0127298	1.4235	0.00274768	1.35491	NM_182915
A_24_P288685	IL13RA1	interleukin 13 receptor, alpha 1	1.42014	0.000843589	1.28962	0.0162074	1.35488	NM_001560
A_23_P211039	ADAMTS1	ADAM metallopeptidase with thrombospondin type 1 motif, 1	1.59994	0.0140268	1.09998	0.0019993	1.34996	NM_006988
A_23_P19592	PGM3	phosphoglucomutase 3	1.69053	0.00294779	1.00638	0.0122685	1.34846	NM_015599
A_33_P3507542	LEPREL2	leprecan-like 2	1.11742	0.00183997	1.54783	0.0298117	1.33263	NM_014262
A_33_P3608210	LOC554202	MIR31 host gene (non-protein coding)	1.11921	0.00810806	1.53796	0.00100557	1.32858	NR_027054
A_23_P302550	RGS18	regulator of G-protein signaling 18	1.44477	0.00566664	1.20659	0.000611096	1.32568	NM_130782
A_24_P71244	PIK3CD	phosphoinositide-3-kinase, catalytic, delta polypeptide	1.1493	0.00499232	1.4758	0.00192943	1.31255	NM_005026
A_23_P165624	TNFAIP6	tumor necrosis factor, alpha-induced protein 6	1.1907	0.019229	1.42117	0.000271751	1.30593	NM_007115
A_24_P237878	FAM195B	family with sequence similarity 195, member B	1.42369	0.0019702	1.17116	0.000504039	1.29743	NM_207368
A_23_P157038	CNPY4	canopy 4 homolog (zebrafish)	1.12667	0.0175512	1.46615	0.00703175	1.29641	NM_152755
A_23_P202427	HKDC1	hexokinase domain containing 1	1.37621	0.00137616	1.21353	0.000623153	1.29487	NM_025130
A_33_P3331085	SEC24A	SEC24 family, member A (S. cerevisiae)	1.27448	0.019104	1.2456	0.0185148	1.26004	NM_021982
A_23_P215265	GNA12	guanine nucleotide binding protein (G protein) alpha 12	1.48218	0.00622175	1.03242	0.018776	1.2573	NM_007353
A_23_P310460	MDGA1	MAM domain containing glycosylphosphatidylinositol anchor 1	1.04167	0.0169196	1.45807	0.0171786	1.24987	NM_153487
A_33_P3295786	FAM159A	family with sequence similarity 159, member A	1.48948	0.0244404	1.00333	0.0039234	1.24641	NM_001042693
A_23_P33894	MAGED2	melanoma antigen family D, 2	1.32871	0.00274016	1.16093	0.0442477	1.24482	NM_201222
A_32_P94001	FAM92A3	family with sequence similarity 92, member A3	1.03055	0.0430948	1.44678	0.000239645	1.23867	NR_003612
A_24_P160104	TUBA8	tubulin, alpha 8	1.04431	0.00504577	1.42966	0.000555027	1.23699	NM_018943
A_23_P154208	NAGK	N-acetylglucosamine kinase	1.36586	0.00105583	1.1065	0.00980095	1.23618	NM_017567
A_32_P36694	JAZF1	JAZF zinc finger 1	1.24008	0.00156771	1.22781	0.0075951	1.23395	NM_175061
A_33_P3210647	COL16A1	collagen, type XVI, alpha 1	1.20667	0.00275389	1.25917	0.00167623	1.23292	NM_001856
A_24_P272290	C6orf145	PX domain containing 1	1.31935	0.0196651	1.12334	0.0128483	1.22135	NM_183373
A_24_P123408	ABLIM3	actin binding LIM protein family, member 3	1.29063	0.00317431	1.1384	0.0216751	1.21452	NM_014945
A_33_P3423365	GSN	gelsolin	1.19929	0.0189654	1.22583	0.0273888	1.21256	NM_001127663
A_24_P4816	GABARAPL1	GABA(A) receptor-associated protein like 1	1.33536	0.00411911	1.0868	0.00216042	1.21108	NM_031412
A_33_P3314276	ASPHD1	aspartate beta-hydroxylase domain containing 1	1.12029	0.00641721	1.30176	0.00394	1.21103	NM_181718
A_23_P85543	RNF2	ring finger protein 2	1.30535	0.0157976	1.10925	0.00557862	1.2073	NM_007212
A_23_P91221	PKIG	protein kinase (cAMP-dependent, catalytic) inhibitor gamma	1.08476	0.0117204	1.3258	0.000994659	1.20528	NM_181805
A_24_P42681	PSMD2	proteasome (prosome, macropain) 26S subunit, non-ATPase, 2	1.01634	0.0235762	1.39222	0.0459925	1.20428	NM_002808
A_23_P300033	PDGFRA	platelet-derived growth factor receptor, alpha polypeptide	1.20726	0.0377228	1.18854	0.000831068	1.1979	NM_006206
A_32_P19716	ZNF697	zinc finger protein 697	1.28687	0.00875244	1.09053	0.0130871	1.1887	NM_001080470
A_24_P382187	IGFBP4	insulin-like growth factor binding protein 4	1.01611	0.0384207	1.3534	0.000592312	1.18476	NM_001552
A_33_P3360565	ZNF474	zinc finger protein 474	1.29852	0.0403118	1.06437	0.0401676	1.18145	NM_207317
A_33_P3225882	BET1L	blocked early in transport 1 homolog (S. cerevisiae)-like	1.10696	0.0183822	1.24941	0.00507558	1.17819	NM_001098787
A_23_P46369	RAB13	RAB13, member RAS oncogene family	1.22773	0.0281686	1.1117	0.0234941	1.16971	NM_002870
A_33_P3275948	STARD3NL	STARD3 N-terminal like	1.07677	0.0459605	1.25525	0.0178381	1.16601	NM_032016
A_33_P3260307	CARHSP1	calcium regulated heat stable protein 1, 24kDa	1.13575	0.0128957	1.17142	0.00789559	1.15358	NM_001042476
A_32_P123088	TMED7-TICAM2	TMED7-TICAM2 readthrough	1.00718	0.0159557	1.29854	0.00947306	1.15286	NM_001164468
A_23_P389118	ANO6	anoctamin 6	1.14954	0.0319017	1.07549	0.00714826	1.11251	NM_001025356
A_24_P319715	PDIA6	protein disulfide isomerase family A, member 6	1.14802	0.0163928	1.07679	0.0261609	1.1124	NM_005742
A_33_P3289426	ZNF775	zinc finger protein 775	1.22056	0.00257306	1.00069	0.0104078	1.11063	NM_173680
A_23_P10206	HAS2	hyaluronan synthase 2	1.13011	0.0154651	1.08452	0.0427722	1.10732	NM_005328
A_24_P417935	LOC100130776	uncharacterized LOC100130776	1.07951	0.0133711	1.12234	0.0233026	1.10092	NR_027032
A_23_P119362	EMP3	epithelial membrane protein 3	1.04029	0.0278946	1.12868	0.0049163	1.08449	NM_001425
A_23_P406227	MGC23284	uncharacterized LOC197187	1.03361	0.017432	1.0343	0.0379074	1.03396	NR_024399
A_23_P426663	MITF	microphthalmia-associated transcription factor	-1.03952	0.022942	-1.0011	0.043919	-1.02031	NM_198159
A_33_P3300757	DOPEY1	dopey family member 1	-1.04777	0.0339946	-1.00603	0.0267592	-1.0269	NM_001199942
A_23_P314805	TMEM56	transmembrane protein 56	-1.03707	0.00549106	-1.01935	0.0366821	-1.02821	NM_152487
A_24_P237389	EIF1AX	eukaryotic translation initiation factor 1A, X-linked	-1.05426	0.00377113	-1.02905	0.0154451	-1.04166	NM_001412
A_24_P51909	CPLX1	complexin 1	-1.17013	0.0162529	-1.03823	0.00534128	-1.10418	NM_006651
A_23_P23966	ZNF488	zinc finger protein 488	-1.18814	0.0394066	-1.02457	0.0082574	-1.10635	NM_153034
A_23_P306933	PPTC7	PTC7 protein phosphatase homolog (S. cerevisiae)	-1.15835	0.0178428	-1.05879	0.00994996	-1.10857	NM_139283
A_33_P3227457	ENST00000396039	par-6 partitioning defective 6 homolog beta (C. elegans)	-1.23143	0.0199097	-1.00267	0.045423	-1.11705	ENST00000396039
A_33_P3362046	ENST00000329968	serine hydroxymethyltransferase 1 (soluble)	-1.23683	0.0417817	-1.00887	0.00320007	-1.12285	ENST00000329968
A_33_P3220475	FLJ23867	uncharacterized protein FLJ23867	-1.05482	0.030371	-1.24254	0.0014865	-1.14868	NR_026900
A_33_P3415395	SPTLC3	serine palmitoyltransferase, long chain base subunit 3	-1.02736	0.0263709	-1.29772	0.00124506	-1.16254	NM_018327
A_23_P310022	KIAA1217	KIAA1217	-1.19186	0.0100798	-1.14005	0.00441222	-1.16596	NM_019590
A_23_P61398	PIM3	pim-3 oncogene	-1.22758	0.00515841	-1.12427	0.0235855	-1.17592	NM_001001852
A_23_P217098	VPS13A	vacuolar protein sorting 13 homolog A (S. cerevisiae)	-1.20753	0.00857608	-1.14588	0.0032316	-1.17671	NM_033305
A_24_P399500	PCP2	Purkinje cell protein 2	-1.03453	0.0428373	-1.31986	0.00372755	-1.17719	NM_174895
A_33_P3402035	TRAF4	TNF receptor-associated factor 4	-1.34788	0.00718024	-1.01043	0.00580837	-1.17915	NM_004295
A_33_P3318414	HMHA1	histocompatibility (minor) HA-1	-1.0278	0.00895698	-1.33933	0.00962951	-1.18357	NM_012292
A_24_P174755	SLC22A5	solute carrier family 22 (organic cation/carnitine transporter), member 5	-1.0599	0.00814472	-1.30749	0.0454171	-1.18369	NM_003060
A_23_P28772	DBNDD2	dysbindin (dystrobrevin binding protein 1) domain containing 2	-1.12537	0.00440753	-1.24981	0.000869445	-1.18759	NM_001048226
A_33_P3348519	ENST00000502284	uncharacterized LOC100128494	-1.24982	0.0281658	-1.13285	0.000966669	-1.19134	ENST00000502284
A_33_P3229953	EEF1A2	eukaryotic translation elongation factor 1 alpha 2	-1.0309	0.0298764	-1.38879	0.0106273	-1.20984	NM_001958
A_23_P141447	RDM1	RAD52 motif 1	-1.21669	0.0141338	-1.20651	0.0029053	-1.2116	NM_001034836
A_23_P208788	C19orf33	chromosome 19 open reading frame 33	-1.12308	0.00481736	-1.30711	0.00857585	-1.21509	NM_033520
A_23_P147822	EPS8L2	EPS8-like 2	-1.21198	0.019446	-1.25771	0.0381756	-1.23484	NM_022772
A_23_P98282	SPTBN2	spectrin, beta, non-erythrocytic 2	-1.16634	0.00720486	-1.31872	0.00302401	-1.24253	NM_006946
A_23_P78782	CA11	carbonic anhydrase XI	-1.21598	0.0236569	-1.3059	0.0215601	-1.26094	NM_001217
A_23_P166797	RTP4	receptor (chemosensory) transporter protein 4	-1.12563	0.0458896	-1.39713	0.0422824	-1.26138	NM_022147
A_32_P177955	ENST00000529965	uncharacterized LOC441461	-1.41041	0.00512872	-1.11512	0.0175576	-1.26277	ENST00000529965
A_23_P96165	C11orf80	chromosome 11 open reading frame 80	-1.19621	0.0380682	-1.35832	0.00230174	-1.27726	NM_024650
A_23_P69293	CHDH	choline dehydrogenase	-1.37363	0.00778493	-1.18228	0.000893416	-1.27796	NM_018397
A_33_P3393245	FTSJD2	FtsJ methyltransferase domain containing 2	-1.34803	0.0356686	-1.21111	0.0152527	-1.27957	NM_015050
A_23_P214950	PERP	PERP, TP53 apoptosis effector	-1.0371	0.0143924	-1.53289	0.0011914	-1.285	NM_022121
A_23_P137035	PIR	pirin (iron-binding nuclear protein)	-1.39164	0.00371997	-1.18522	0.0337047	-1.28843	NM_003662
A_33_P3379456	SH3YL1	SH3 domain containing, Ysc84-like 1 (S. cerevisiae)	-1.08789	0.0100777	-1.48931	0.0294547	-1.2886	NM_015677
A_33_P3238941	ANKRD18A	ankyrin repeat domain 18A	-1.23728	0.00430738	-1.3411	0.00272012	-1.28919	NM_147195
A_24_P10233	DAPK2	death-associated protein kinase 2	-1.53573	0.00134579	-1.04446	0.0437411	-1.2901	NM_014326
A_33_P3224595	OFD1	oral-facial-digital syndrome 1	-1.07485	0.0303522	-1.50955	0.00651229	-1.2922	NM_003611
A_33_P3347320	BC017676	uncharacterized LOC100133190	-1.16496	0.0312874	-1.42736	0.00241611	-1.29616	BC017676
A_23_P53193	SYTL2	synaptotagmin-like 2	-1.27469	0.00788357	-1.31839	0.026908	-1.29654	NM_206927
A_24_P120537	SH3RF2	SH3 domain containing ring finger 2	-1.42013	0.00378505	-1.18803	0.00083705	-1.30408	NM_152550
A_33_P3257222	COMTD1	catechol-O-methyltransferase domain containing 1	-1.24566	0.00175846	-1.36744	0.00998958	-1.30655	NM_144589
A_23_P429461	FUK	fucokinase	-1.01969	0.0140269	-1.59699	0.0190563	-1.30834	NM_145059
A_33_P3350074	SLC25A19	solute carrier family 25 (mitochondrial thiamine pyrophosphate carrier), member 19	-1.38209	0.00103033	-1.24364	0.0102463	-1.31286	NM_001126121
A_24_P372012	ICA1	islet cell autoantigen 1, 69kDa	-1.25536	0.0109007	-1.37238	0.0436785	-1.31387	NM_004968
A_24_P6083	CHCHD10	coiled-coil-helix-coiled-coil-helix domain containing 10	-1.26654	0.00709002	-1.37337	0.00813465	-1.31996	NM_213720
A_23_P67355	PRRG2	proline rich Gla (G-carboxyglutamic acid) 2	-1.21568	0.0188788	-1.43262	0.00916201	-1.32415	NM_000951
A_33_P3347168	TBL1X	transducin (beta)-like 1X-linked	-1.24694	0.00792703	-1.40288	0.00292595	-1.32491	NM_005647
A_23_P502654	SHMT1	serine hydroxymethyltransferase 1 (soluble)	-1.46849	0.00911898	-1.18296	0.00551373	-1.32573	NM_004169
A_23_P35055	NPHS2	nephrosis 2, idiopathic, steroid-resistant (podocin)	-1.27249	0.0262756	-1.37942	0.00140815	-1.32596	NM_014625
A_32_P132438	AKAP1	A kinase (PRKA) anchor protein 1	-1.24072	0.00330657	-1.42596	0.00219717	-1.33334	NM_003488
A_23_P409623	PPFIBP2	PTPRF interacting protein, binding protein 2 (liprin beta 2)	-1.23674	0.0020421	-1.44006	0.00849702	-1.3384	NM_003621
A_23_P74309	NOS1AP	nitric oxide synthase 1 (neuronal) adaptor protein	-1.11914	0.0246886	-1.58021	0.0242889	-1.34967	NM_014697
A_23_P103511	C1orf226	chromosome 1 open reading frame 226	-1.47294	0.00106816	-1.24227	0.0319309	-1.35761	NM_001085375
A_23_P146830	SLC25A10	solute carrier family 25 (mitochondrial carrier; dicarboxylate transporter), member 10	-1.22736	0.0169988	-1.50781	0.0194715	-1.36758	NM_012140
A_33_P3340649	KRTAP19-8	keratin associated protein 19-8	-1.48222	0.0431539	-1.25962	0.017093	-1.37092	NM_001099219
A_23_P74581	SNHG12	small nucleolar RNA host gene 12 (non-protein coding)	-1.20555	0.00415962	-1.53913	0.00195297	-1.37234	NR_024127
A_23_P52266	IFIT1	interferon-induced protein with tetratricopeptide repeats 1	-1.2619	0.041938	-1.48357	0.0281539	-1.37273	NM_001548
A_24_P923102	PHOSPHO2-KLHL23	PHOSPHO2-KLHL23 readthrough	-1.3069	0.0357444	-1.4538	0.000451434	-1.38035	NM_001199290
A_32_P4792	ENST00000344538	coiled-coil domain-containing protein 29-like	-1.70292	0.00233782	-1.05882	0.0117026	-1.38087	ENST00000344538
A_23_P103226	FAAH	fatty acid amide hydrolase	-1.33238	0.00356241	-1.49464	0.000402992	-1.41351	NM_001441
A_33_P3289000	ENST00000409375	adaptor-related protein complex 1, sigma 3 subunit	-1.03832	0.0180317	-1.7928	0.00061367	-1.41556	ENST00000409375
A_23_P250619	ZDHHC14	zinc finger, DHHC-type containing 14	-1.70053	0.00257841	-1.13431	0.0293969	-1.41742	NM_153746
A_23_P116037	TM7SF2	transmembrane 7 superfamily member 2	-1.48013	0.00401824	-1.35531	0.0199464	-1.41772	NM_003273
A_23_P95029	SNTB1	syntrophin, beta 1 (dystrophin-associated protein A1, 59kDa, basic component 1)	-1.60459	0.00264067	-1.24156	0.0221528	-1.42308	NM_021021
A_33_P3247205	MOSC1	mitochondrial amidoxime reducing component 1	-1.46856	0.00309307	-1.37772	0.0275034	-1.42314	NM_022746
A_24_P636332	CCDC84	coiled-coil domain containing 84	-1.19007	0.021792	-1.67034	0.0136623	-1.4302	NM_198489
A_23_P361544	CES4A	carboxylesterase 4A	-1.565	0.001203	-1.29963	0.0153774	-1.43232	NM_173815
A_23_P40453	CBR3	carbonyl reductase 3	-1.5308	0.00128391	-1.33413	0.00872814	-1.43246	NM_001236
A_33_P3338300	CASZ1	castor zinc finger 1	-1.77281	0.00667257	-1.12475	0.0139695	-1.44878	NM_001079843
A_23_P369641	C8orf73	chromosome 8 open reading frame 73	-1.18082	0.00694266	-1.71711	0.00329018	-1.44896	NM_001100878
A_23_P123848	DAB2IP	DAB2 interacting protein	-1.34295	0.00605371	-1.56795	0.00157306	-1.45545	NM_032552
A_32_P183970	C15orf62	chromosome 15 open reading frame 62	-1.16643	0.032357	-1.74561	0.019913	-1.45602	NM_001130448
A_32_P157945	DSP	desmoplakin	-1.52799	0.00353584	-1.39354	0.00329664	-1.46076	NM_004415
A_33_P3281273	S1PR4	sphingosine-1-phosphate receptor 4	-1.32819	0.01685	-1.59729	0.0251697	-1.46274	NM_003775
A_23_P85952	DENND2D	DENN/MADD domain containing 2D	-1.68567	0.00198389	-1.24611	0.0284804	-1.46589	NM_024901
A_24_P135748	GRTP1	growth hormone regulated TBC protein 1	-1.04602	0.0168653	-1.92718	0.0226536	-1.4866	NM_024719
A_32_P19806	DNAH11	dynein, axonemal, heavy chain 11	-1.69599	0.00897076	-1.28232	0.0250134	-1.48915	NM_003777
A_32_P86118	PM20D2	peptidase M20 domain containing 2	-1.55835	0.0369986	-1.42509	0.0137583	-1.49172	NM_001010853
A_33_P3254320	SH2D3A	SH2 domain containing 3A	-1.6302	0.000419805	-1.36124	0.00516452	-1.49572	NM_005490
A_33_P3226775	MUC20	mucin 20, cell surface associated	-1.22606	0.021757	-1.76945	0.00135818	-1.49775	NM_001098516
A_33_P3219596	LOC254559	uncharacterized LOC254559	-1.88342	0.0321701	-1.13636	0.00655118	-1.50989	NR_015411
A_33_P3246833	IL1RN	interleukin 1 receptor antagonist	-1.30083	0.0171268	-1.73799	0.0205003	-1.51941	NM_173843
A_33_P3304133	GLB1L2	galactosidase, beta 1-like 2	-1.52456	0.00542994	-1.53949	0.000478177	-1.53202	NM_138342
A_23_P59388	DST	dystonin	-1.82431	0.00319496	-1.24025	0.0215718	-1.53228	NM_001723
A_33_P3489675	ARHGAP8	Rho GTPase activating protein 8	-1.24953	0.00953673	-1.82019	0.000165166	-1.53486	NM_001198726
A_23_P129064	GATM	glycine amidinotransferase (L-arginine:glycine amidinotransferase)	-1.47238	0.0237814	-1.60091	0.00926829	-1.53665	NM_001482
A_33_P3243907	CTSD	cathepsin D	-1.28887	0.0118007	-1.79277	0.00196437	-1.54082	NM_001909
A_23_P57961	PLXNB1	plexin B1	-1.68301	0.0248522	-1.40251	0.0141317	-1.54276	NM_002673
A_23_P93641	AKR1B10	aldo-keto reductase family 1, member B10 (aldose reductase)	-1.79032	0.00252806	-1.31603	0.0148553	-1.55318	NM_020299
A_33_P3401902	ANKRD20A2	ankyrin repeat domain 20 family, member A3	-1.33867	0.0177751	-1.7677	0.0418101	-1.55318	NM_001012421
A_33_P3336617	ALDH3A2	aldehyde dehydrogenase 3 family, member A2	-1.72729	0.00152926	-1.38503	0.00337869	-1.55616	NM_000382
A_33_P3297525	ENST00000433980	ankyrin repeat domain 18C, pseudogene	-1.6832	0.00504659	-1.4357	0.00267797	-1.55945	ENST00000433980
A_23_P379945	CCDC88C	coiled-coil domain containing 88C	-1.3615	0.0123847	-1.77553	0.00722973	-1.56851	NM_001080414
A_24_P317708	SDR16C5	short chain dehydrogenase/reductase family 16C, member 5	-1.13827	0.0437555	-2.01775	0.000841759	-1.57801	NM_138969
A_23_P145514	IL20RA	interleukin 20 receptor, alpha	-1.48965	0.00419995	-1.67106	0.00332506	-1.58035	NM_014432
A_23_P202334	FGFR2	fibroblast growth factor receptor 2	-1.62905	0.0157549	-1.5322	0.0115177	-1.58062	NM_022970
A_24_P335305	OAS3	2'-5'-oligoadenylate synthetase 3, 100kDa	-1.70088	0.00857454	-1.46444	0.00285929	-1.58266	NM_006187
A_33_P3402091	MERTK	c-mer proto-oncogene tyrosine kinase	-1.25361	0.00225615	-1.91368	0.0128725	-1.58364	NM_006343
A_33_P3311083	PHLDB3	pleckstrin homology-like domain, family B, member 3	-1.68772	0.0198084	-1.49207	0.0244664	-1.5899	AK097512
A_23_P14986	HSD11B2	hydroxysteroid (11-beta) dehydrogenase 2	-1.14299	0.00173056	-2.03741	0.00035726	-1.5902	NM_000196
A_23_P424561	RHOV	ras homolog family member V	-1.81436	0.0155822	-1.36613	0.015898	-1.59025	NM_133639
A_24_P374943	CXADR	coxsackie virus and adenovirus receptor	-2.14698	0.00114694	-1.03867	0.0446537	-1.59282	NM_001338
A_23_P376372	MARVELD3	MARVEL domain containing 3	-1.42799	0.0033887	-1.76309	4.56729e-05	-1.59554	NM_001017967
A_33_P3351664	CCDC57	coiled-coil domain containing 57	-1.78463	0.00195581	-1.4185	0.00249805	-1.60157	NM_198082
A_33_P3384133	C17orf99	chromosome 17 open reading frame 99	-1.72083	0.0373927	-1.48678	0.0291241	-1.6038	NM_001163075
A_23_P113471	FAAH2	fatty acid amide hydrolase 2	-1.61371	0.00379407	-1.5947	0.0299067	-1.6042	NM_174912
A_23_P48936	SMAD3	SMAD family member 3	-1.26839	0.0039596	-1.9423	0.00106102	-1.60534	NM_005902
A_33_P3354569	GPD2	glycerol-3-phosphate dehydrogenase 2 (mitochondrial)	-1.48539	0.0222804	-1.7362	0.0136816	-1.61079	NM_001083112
A_23_P69030	COL8A1	collagen, type VIII, alpha 1	-1.65484	0.00936418	-1.57645	0.00894492	-1.61565	NM_001850
A_23_P167818	FAM184A	family with sequence similarity 184, member A	-1.33662	0.00202175	-1.90608	0.00498458	-1.62135	NM_024581
A_23_P153562	C5AR1	complement component 5a receptor 1	-1.55134	0.015166	-1.69254	0.01698	-1.62194	NM_001736
A_23_P404667	BIK	BCL2-interacting killer (apoptosis-inducing)	-1.24376	0.00392283	-2.00564	0.00362924	-1.6247	NM_001197
A_23_P123622	NPR2	natriuretic peptide receptor B/guanylate cyclase B (atrionatriuretic peptide receptor B)	-1.04871	0.00327148	-2.20083	0.00284711	-1.62477	NM_003995
A_23_P56559	DHRS9	dehydrogenase/reductase (SDR family) member 9	-1.55711	0.00324571	-1.70695	0.00116527	-1.63203	NM_005771
A_33_P3388651	ABLIM1	actin binding LIM protein 1	-1.59469	0.00203393	-1.66991	0.000631733	-1.6323	NM_001003408
A_23_P169576	EXOC6	exocyst complex component 6	-1.56283	0.0300793	-1.70447	0.00300423	-1.63365	NM_019053
A_23_P61149	INPP5D	inositol polyphosphate-5-phosphatase, 145kDa	-1.94108	0.00148043	-1.34444	0.00331588	-1.64276	NM_001017915
A_23_P431268	PLEKHA6	pleckstrin homology domain containing, family A member 6	-1.01001	0.023255	-2.30101	0.0108378	-1.65551	NM_014935
A_33_P3409844	HOOK1	hook homolog 1 (Drosophila)	-1.24332	0.0161244	-2.07833	0.000827995	-1.66083	NM_015888
A_32_P114284	IKZF2	IKAROS family zinc finger 2 (Helios)	-1.47669	0.00896239	-1.85734	0.0012779	-1.66701	NM_001079526
A_23_P144476	SPRY1	sprouty homolog 1, antagonist of FGF signaling (Drosophila)	-1.33786	0.00381049	-2.00012	0.00229134	-1.66899	NM_199327
A_23_P27795	SPINT2	serine peptidase inhibitor, Kunitz type, 2	-2.02676	0.000561575	-1.31555	0.0226499	-1.67115	NM_021102
A_23_P40880	CMTM8	CKLF-like MARVEL transmembrane domain containing 8	-1.4486	0.00872134	-1.9012	0.00993203	-1.6749	NM_178868
A_33_P3288844	IL6R	interleukin 6 receptor	-1.9104	0.00476707	-1.44554	0.00215655	-1.67797	NM_000565
A_33_P3264224	CDC42BPG	CDC42 binding protein kinase gamma (DMPK-like)	-1.30796	0.000904655	-2.05006	0.000106405	-1.67901	NM_017525
A_33_P3406899	TRAK1	trafficking protein, kinesin binding 1	-1.8142	0.0033472	-1.6043	0.000836837	-1.70925	NM_014965
A_23_P25069	ENST00000542925	ovostatin 2	-1.34726	0.00960889	-2.09226	0.000101951	-1.71976	ENST00000542925
A_24_P410605	ROR1	receptor tyrosine kinase-like orphan receptor 1	-2.12882	0.000702381	-1.31159	0.0109266	-1.7202	NM_001083592
A_24_P258235	OR5L2	olfactory receptor, family 5, subfamily L, member 2	-1.5678	0.0476073	-1.87446	0.00589587	-1.72113	NM_001004739
A_33_P3420224	ENTPD8	ectonucleoside triphosphate diphosphohydrolase 8	-1.314	0.0297191	-2.15687	0.00871132	-1.73544	NM_001033113
A_23_P116414	PLA2G16	phospholipase A2, group XVI	-2.1264	0.000159149	-1.34449	0.0322126	-1.73545	NM_007069
A_23_P64721	GPR109B	hydroxycarboxylic acid receptor 3	-1.83538	0.0398397	-1.64118	0.0492096	-1.73828	NM_006018
A_23_P390068	C19orf21	chromosome 19 open reading frame 21	-1.98783	0.0017193	-1.50046	0.00704101	-1.74414	NM_173481
A_24_P277657	GMPR	guanosine monophosphate reductase	-2.34451	0.000261406	-1.14704	0.000466819	-1.74578	NM_006877
A_33_P3220698	EPS8L1	EPS8-like 1	-2.26936	0.000205096	-1.22969	0.0383638	-1.74953	NM_133180
A_23_P200203	ECHDC2	enoyl CoA hydratase domain containing 2	-1.00597	0.0276849	-2.49639	0.00382903	-1.75118	NM_018281
A_33_P3302957	PLEKHG4	pleckstrin homology domain containing, family G (with RhoGef domain) member 4	-2.25666	0.00193376	-1.26974	0.010247	-1.7632	NM_015432
A_23_P38154	FDXR	ferredoxin reductase	-2.28884	2.49995e-05	-1.25014	0.00555345	-1.76949	NM_004110
A_23_P146572	NPDC1	neural proliferation, differentiation and control, 1	-2.05473	0.00120965	-1.48971	0.00728965	-1.77222	NM_015392
A_23_P152420	KIAA0182	KIAA0182	-1.2555	0.00914433	-2.29215	0.00314547	-1.77382	NM_014615
A_33_P3213029	RNF43	ring finger protein 43	-1.02451	0.00819234	-2.53198	0.000152994	-1.77825	NM_017763
A_23_P142239	YIF1B	Yip1 interacting factor homolog B (S. cerevisiae)	-1.66416	0.00179935	-1.89738	0.00113545	-1.78077	NM_033557
A_23_P164179	TOB1	transducer of ERBB2, 1	-1.72486	0.00651551	-1.88037	0.00175566	-1.80262	NM_005749
A_24_P403417	PTGES	prostaglandin E synthase	-2.30091	0.000342256	-1.32482	0.00687185	-1.81287	NM_004878
A_24_P182122	ND1	NADH dehydrogenase, subunit 1 (complex I)	-1.80341	0.0257359	-1.82687	0.0186038	-1.81514	ENST00000361390
A_33_P3235321	SYTL1	synaptotagmin-like 1	-1.26527	0.0322118	-2.40562	0.0140903	-1.83544	NM_032872
A_23_P142389	LSR	lipolysis stimulated lipoprotein receptor	-1.76419	0.00717301	-1.9294	0.000193726	-1.84679	NM_205834
A_33_P3361636	MGP	matrix Gla protein	-2.3732	0.00540617	-1.32506	0.00858098	-1.84913	NM_001190839
A_33_P3216853	C2orf15	chromosome 2 open reading frame 15	-1.55406	0.019161	-2.14597	0.0354434	-1.85002	NM_144706
A_23_P500271	IRF5	interferon regulatory factor 5	-1.33123	0.000988762	-2.37346	0.000792145	-1.85235	NM_001098627
A_23_P329573	ITGB2	integrin, beta 2 (complement component 3 receptor 3 and 4 subunit)	-1.3278	0.00194345	-2.38006	0.00145501	-1.85393	NM_000211
A_23_P369701	FAM108C1	family with sequence similarity 108, member C1	-1.70602	0.00217208	-2.0036	0.00172497	-1.85481	NM_021214
A_23_P202269	ANK3	ankyrin 3, node of Ranvier (ankyrin G)	-2.06024	0.00541454	-1.65279	0.00547802	-1.85651	NM_020987
A_33_P3249748	C8orf55	chromosome 8 open reading frame 55	-1.18672	0.00293588	-2.52641	0.0107085	-1.85657	NM_016647
A_23_P146084	GSR	glutathione reductase	-1.76237	0.00490574	-1.95701	0.00464692	-1.85969	NM_000637
A_24_P325520	SORT1	sortilin 1	-1.4527	0.00189263	-2.2754	1.81827e-05	-1.86405	NM_002959
A_32_P79190	ENST00000456460	uncharacterized LOC100289026	-2.11419	0.00102759	-1.62851	0.0231269	-1.87135	ENST00000456460
A_23_P109269	LAMA5	laminin, alpha 5	-1.1861	0.0393458	-2.5694	0.00439788	-1.87775	NM_005560
A_32_P176911	NCRNA00239	long intergenic non-protein coding RNA 239	-1.50233	0.00720412	-2.25352	0.00044187	-1.87792	NR_026774
A_24_P930741	EPHA10	EPH receptor A10	-1.7579	0.000708782	-1.99919	0.00268808	-1.87854	NM_001099439
A_32_P68942	C21orf81	ankyrin repeat domain 20 family, member A5, pseudogene	-2.22002	0.00217212	-1.55918	0.0445213	-1.8896	NR_027270
A_23_P52067	GRHL3	grainyhead-like 3 (Drosophila)	-1.32483	0.00140228	-2.46613	0.00914551	-1.89548	NM_198173
A_24_P335620	SLC7A5	solute carrier family 7 (amino acid transporter light chain, L system), member 5	-2.00915	0.000253904	-1.81047	0.00536633	-1.90981	NM_003486
A_33_P3365193	AMY1C	amylase, alpha 1A (salivary)	-1.25539	0.0185152	-2.57639	0.0013382	-1.91589	NM_001008219
A_24_P47988	ELL3	elongation factor RNA polymerase II-like 3	-2.41474	8.62251e-05	-1.41792	0.0193864	-1.91633	NM_025165
A_23_P393051	C1orf172	chromosome 1 open reading frame 172	-1.22908	0.00263523	-2.62853	0.000656411	-1.9288	NM_152365
A_23_P42909	TMEM139	transmembrane protein 139	-2.27432	0.000528425	-1.58543	0.00416192	-1.92988	NM_153345
A_33_P3321697	EPB41L4A	erythrocyte membrane protein band 4.1 like 4A	-2.39605	0.000389361	-1.46374	0.00119128	-1.92989	NM_022140
A_24_P658427	NFIB	nuclear factor I/B	-2.88402	0.000217781	-1.00179	0.0173759	-1.94291	NM_005596
A_24_P220485	OLFML2A	olfactomedin-like 2A	-1.91254	0.00592562	-1.98142	0.000157269	-1.94698	NM_182487
A_23_P144348	SLIT2	slit homolog 2 (Drosophila)	-1.76519	0.0349282	-2.13294	0.0139764	-1.94906	NM_004787
A_24_P302685	ARHGEF4	Rho guanine nucleotide exchange factor (GEF) 4	-1.63462	0.00191066	-2.2693	0.0111054	-1.95196	NM_015320
A_32_P205637	PARD6B	par-6 partitioning defective 6 homolog beta (C. elegans)	-1.82948	0.0111164	-2.08205	0.00668387	-1.95576	NM_032521
A_23_P47282	ST14	suppression of tumorigenicity 14 (colon carcinoma)	-1.41364	0.0146068	-2.49921	0.000444765	-1.95642	NM_021978
A_33_P3228305	ARHGAP26	Rho GTPase activating protein 26	-2.25588	0.0203485	-1.71159	0.0182207	-1.98373	NM_015071
A_23_P214821	EDN1	endothelin 1	-1.04393	0.0413058	-2.94117	0.0122898	-1.99255	NM_001955
A_33_P3366336	SBK1	SH3-binding domain kinase 1	-1.17194	0.0283085	-2.81585	0.00426882	-1.9939	NM_001024401
A_23_P160881	SMPDL3B	sphingomyelin phosphodiesterase, acid-like 3B	-1.48226	0.0264289	-2.5177	4.03779e-05	-1.99998	NM_001009568
A_23_P119562	CFD	complement factor D (adipsin)	-1.31801	0.0075279	-2.68318	0.0010129	-2.0006	NM_001928
A_24_P406060	RNF144B	ring finger protein 144B	-1.70776	0.00539703	-2.39455	0.000541461	-2.05116	NM_182757
A_33_P3540725	FLJ25917	uncharacterized LOC401585	-2.04156	0.0182642	-2.09986	0.00688102	-2.07071	AK098783
A_33_P3357530	SLC12A7	solute carrier family 12 (potassium/chloride transporters), member 7	-2.25706	3.71376e-05	-1.89255	0.00621361	-2.0748	NM_006598
A_33_P3659678	NR6A1	nuclear receptor subfamily 6, group A, member 1	-1.37309	0.0216454	-2.77812	2.89713e-05	-2.07561	ENST00000487099
A_23_P76364	CD9	CD9 molecule	-1.20174	0.0255668	-2.95096	0.00792023	-2.07635	NM_001769
A_23_P350689	ZDHHC23	zinc finger, DHHC-type containing 23	-1.76726	0.00590681	-2.41617	6.82107e-05	-2.09171	NM_173570
A_24_P229884	LOC440335	uncharacterized LOC440335	-1.94715	0.000216249	-2.28744	0.000561173	-2.11729	NR_029454
A_23_P159125	SLC16A5	solute carrier family 16, member 5 (monocarboxylic acid transporter 6)	-1.77898	0.000268079	-2.46153	0.00761203	-2.12026	NM_004695
A_23_P363936	HSPA4L	heat shock 70kDa protein 4-like	-2.84693	0.00359304	-1.4089	0.0367944	-2.12791	NM_014278
A_23_P64828	OAS1	2'-5'-oligoadenylate synthetase 1, 40/46kDa	-2.14638	0.000852285	-2.12178	0.00352207	-2.13408	NM_002534
A_33_P3407895	RINL	Ras and Rab interactor-like	-2.02214	0.000816746	-2.27608	0.00857549	-2.14911	NM_001195833
A_33_P3272209	MFSD6	major facilitator superfamily domain containing 6	-2.16055	0.00729855	-2.14121	0.00394373	-2.15088	NM_017694
A_23_P259127	ESRP1	epithelial splicing regulatory protein 1	-1.42376	0.0155633	-2.93859	0.000408128	-2.18117	NM_017697
A_23_P318284	GPD1L	glycerol-3-phosphate dehydrogenase 1-like	-2.31774	0.00175853	-2.04515	0.00648004	-2.18145	NM_015141
A_23_P211909	PLS1	plastin 1	-1.95157	0.00509868	-2.43908	0.00177368	-2.19532	NM_002670
A_33_P3238215	COBLL1	COBL-like 1	-1.95684	0.0187827	-2.44028	0.000460096	-2.19856	NM_014900
A_33_P3381328	FAM201A	family with sequence similarity 201, member A	-2.1555	0.000583336	-2.26171	0.000237505	-2.2086	NR_027294
A_23_P319423	KCNK5	potassium channel, subfamily K, member 5	-3.39797	0.000565188	-1.05221	0.0230565	-2.22509	NM_003740
A_24_P190472	SLPI	secretory leukocyte peptidase inhibitor	-1.749	0.000421429	-2.75226	0.00953314	-2.25063	NM_003064
A_32_P79492	LOC100508233	uncharacterized LOC100508233	-2.90595	8.14834e-05	-1.64069	0.000661033	-2.27332	XR_113193
A_23_P201386	DDAH1	dimethylarginine dimethylaminohydrolase 1	-2.23949	0.00300246	-2.34066	0.00495771	-2.29008	NM_012137
A_23_P255444	DAPP1	dual adaptor of phosphotyrosine and 3-phosphoinositides	-1.32317	0.00307414	-3.26008	0.000969055	-2.29163	NM_014395
A_24_P14464	WFDC2	WAP four-disulfide core domain 2	-2.87958	0.00351846	-1.709	0.00391209	-2.29429	NM_006103
A_23_P104798	IL18	interleukin 18 (interferon-gamma-inducing factor)	-1.69353	0.000602299	-2.90377	0.00100177	-2.29865	NM_001562
A_33_P3210278	SYNE2	spectrin repeat containing, nuclear envelope 2	-1.84871	0.00894114	-2.75911	1.9475e-05	-2.30391	NM_182914
A_33_P3403927	SAMD10	sterile alpha motif domain containing 10	-2.0333	0.000774474	-2.57793	0.0031489	-2.30562	NM_080621
A_23_P207213	ALDH3A1	aldehyde dehydrogenase 3 family, member A1	-2.19409	0.0120175	-2.42381	0.00165809	-2.30895	NM_000691
A_23_P72668	SDPR	serum deprivation response	-2.59323	0.00030345	-2.03849	0.000257107	-2.31586	NM_004657
A_23_P167509	CYFIP2	cytoplasmic FMR1 interacting protein 2	-2.97518	0.00019153	-1.68037	3.69626e-05	-2.32778	NM_001037332
A_23_P200710	PIK3C2B	phosphoinositide-3-kinase, class 2, beta polypeptide	-3.00229	0.000180978	-1.67875	0.0196109	-2.34052	NM_002646
A_33_P3391126	SPINK5	serine peptidase inhibitor, Kazal type 5	-1.61064	0.0172813	-3.11696	0.00089266	-2.3638	NM_001127698
A_33_P3209229	RAB26	RAB26, member RAS oncogene family	-2.42629	0.00145044	-2.30871	0.0238069	-2.3675	NM_014353
A_24_P326739	GLS2	glutaminase 2 (liver, mitochondrial)	-3.39961	8.84736e-06	-1.34867	0.000891713	-2.37414	NM_013267
A_23_P149529	TACSTD2	tumor-associated calcium signal transducer 2	-1.27651	0.0376361	-3.49255	0.00233309	-2.38453	NM_002353
A_23_P397910	CBLC	Cbl proto-oncogene, E3 ubiquitin protein ligase C	-1.86093	0.000675789	-2.91666	0.00261615	-2.38879	NM_012116
A_24_P102821	PTAFR	platelet-activating factor receptor	-2.14864	0.000367823	-2.64785	0.000451971	-2.39825	NM_000952
A_23_P143348	OVOL2	ovo-like 2 (Drosophila)	-1.27447	0.00866625	-3.53394	2.66162e-05	-2.4042	NM_021220
A_32_P52153	LOC100507177	uncharacterized LOC728978	-3.7094	2.23103e-05	-1.15447	0.00297123	-2.43194	XR_110411
A_23_P115022	TMEM125	transmembrane protein 125	-1.3559	0.0122702	-3.51919	0.0022172	-2.43755	NM_144626
A_32_P129752	TMEM30B	transmembrane protein 30B	-1.06065	0.0190113	-3.81994	0.000353722	-2.4403	NM_001017970
A_23_P403335	EXPH5	exophilin 5	-1.68979	0.00365021	-3.24011	8.73487e-05	-2.46495	NM_015065
A_33_P3215948	MPZL2	myelin protein zero-like 2	-2.02081	0.0047528	-2.93307	0.000203814	-2.47694	NM_005797
A_33_P3339011	GOLGA2B	golgin A2 pseudogene 5	-2.08229	0.00438144	-2.87728	0.00441634	-2.47978	BC034587
A_23_P83403	LIMCH1	LIM and calponin homology domains 1	-1.88982	0.0128546	-3.07467	0.000158249	-2.48224	NM_014988
A_33_P3405728	PKP2	plakophilin 2	-3.15098	0.00169811	-1.82082	0.00610842	-2.4859	NM_004572
A_24_P329487	FAM84B	family with sequence similarity 84, member B	-2.07051	0.0260235	-2.90566	0.00508993	-2.48808	NM_174911
A_33_P3387616	RHPN1	rhophilin, Rho GTPase binding protein 1	-2.21381	5.04224e-05	-2.79151	0.00142723	-2.50266	NM_052924
A_33_P3213822	KCNK2	potassium channel, subfamily K, member 2	-3.86626	0.000684583	-1.29747	0.0154785	-2.58186	NM_001017424
A_23_P52761	MMP7	matrix metallopeptidase 7 (matrilysin, uterine)	-2.11116	0.0121725	-3.08401	0.00164375	-2.59759	NM_002423
A_33_P3224495	ENST00000445310	uncharacterized LOC100507381	-2.11054	0.000914162	-3.08565	0.00456752	-2.5981	ENST00000445310
A_33_P3265855	PRR5-ARHGAP8	Rho GTPase activating protein 8	-2.07981	0.0020418	-3.11695	0.000820457	-2.59838	NM_181334
A_23_P106024	JAG2	jagged 2	-2.86678	0.000113576	-2.33001	0.00145679	-2.5984	NM_002226
A_23_P12463	QSOX1	quiescin Q6 sulfhydryl oxidase 1	-3.52081	6.24405e-05	-1.68883	0.00220986	-2.60482	NM_002826
A_23_P5778	RAB17	RAB17, member RAS oncogene family	-3.52081	6.24405e-05	-1.68883	0.00220986	-2.60482	NM_022449
A_33_P3725227	COBL	cordon-bleu homolog (mouse)	-2.72575	0.000294175	-2.52535	0.000138493	-2.62555	NM_015198
A_23_P24004	IFIT2	interferon-induced protein with tetratricopeptide repeats 2	-2.51292	0.00239519	-2.761	0.000405843	-2.63696	NM_001547
A_24_P182620	CELSR2	cadherin, EGF LAG seven-pass G-type receptor 2 (flamingo homolog, Drosophila)	-2.07758	0.00090685	-3.21362	0.00181679	-2.6456	NM_001408
A_23_P201551	VAV3	vav 3 guanine nucleotide exchange factor	-2.65878	0.0059438	-2.64228	0.00011564	-2.65053	NM_006113
A_24_P10137	C13orf15	regulator of cell cycle	-2.51318	0.000715454	-2.80519	0.0025376	-2.65918	NM_014059
A_23_P408955	E2F2	E2F transcription factor 2	-2.61589	9.88871e-05	-2.70666	0.0179501	-2.66127	NM_004091
A_23_P256312	MST1R	macrophage stimulating 1 receptor (c-met-related tyrosine kinase)	-1.89576	0.00918495	-3.44471	0.000131104	-2.67023	NM_002447
A_23_P349416	ERBB3	v-erb-b2 erythroblastic leukemia viral oncogene homolog 3 (avian)	-1.34547	0.0372806	-3.99958	0.000781231	-2.67253	NM_001982
A_32_P231568	RASEF	RAS and EF-hand domain containing	-1.36412	0.0300817	-4.0054	2.57162e-05	-2.68476	NM_152573
A_23_P15101	TMC5	transmembrane channel-like 5	-2.4422	0.000344953	-2.93499	0.000463831	-2.68859	NM_024780
A_23_P163227	CKMT1A	creatine kinase, mitochondrial 1B	-3.50368	6.69323e-05	-1.88217	0.00216645	-2.69292	NM_001015001
A_24_P280846	GOLT1A	golgi transport 1A	-2.46173	0.000211397	-2.95892	0.0165121	-2.71032	NM_198447
A_32_P167471	CLMN	calmin (calponin-like, transmembrane)	-3.2924	0.00163312	-2.13729	0.0123753	-2.71485	NM_024734
A_33_P3687198	LOC283454	uncharacterized LOC283454	-2.72807	2.5058e-05	-2.70748	0.00533671	-2.71778	AK094730
A_24_P64344	BLNK	B-cell linker	-3.22508	4.57447e-05	-2.23277	0.000575428	-2.72893	NM_013314
A_23_P500501	FGFR3	fibroblast growth factor receptor 3	-4.46022	0.000111254	-1.09543	0.0237869	-2.77782	NM_000142
A_23_P392384	AIF1L	allograft inflammatory factor 1-like	-2.98567	3.11475e-05	-2.60231	0.00137625	-2.79399	NM_001185095
A_33_P3303810	LAD1	ladinin 1	-1.57325	0.00259051	-4.03108	6.08097e-06	-2.80217	NM_005558
A_23_P128323	SCNN1A	sodium channel, non-voltage-gated 1 alpha subunit	-1.65546	0.037964	-3.95437	0.000198173	-2.80491	NM_001038
A_23_P1962	RARRES3	retinoic acid receptor responder (tazarotene induced) 3	-2.40446	0.00140881	-3.20753	0.00100447	-2.806	NM_004585
A_23_P166508	ENST00000424852	uncharacterized LOC100134361	-4.56525	2.18873e-05	-1.05243	0.0335318	-2.80884	ENST00000424852
A_23_P78543	AP1M2	adaptor-related protein complex 1, mu 2 subunit	-2.22732	0.000646825	-3.41754	1.07268e-05	-2.82243	NM_005498
A_23_P118894	PRR15L	proline rich 15-like	-3.30808	0.000540686	-2.34147	0.00020297	-2.82477	NM_024320
A_33_P3278649	ENTPD2	ectonucleoside triphosphate diphosphohydrolase 2	-4.64079	1.2858e-06	-1.10392	0.00628768	-2.87236	NM_203468
A_23_P212159	NUP210	nucleoporin 210kDa	-2.39479	1.58876e-05	-3.35414	5.00254e-05	-2.87446	NM_024923
A_33_P3309075	TBC1D8	TBC1 domain family, member 8 (with GRAM domain)	-2.21418	9.23321e-05	-3.61348	0.000621837	-2.91383	NM_001102426
A_23_P130027	EPN3	epsin 3	-1.6861	0.0130233	-4.19185	1.94843e-06	-2.93898	NM_017957
A_23_P140450	SLC27A2	solute carrier family 27 (fatty acid transporter), member 2	-1.96305	0.000625468	-3.92253	0.000189331	-2.94279	NM_003645
A_33_P3274935	C17orf28	chromosome 17 open reading frame 28	-1.89271	0.000828805	-4.02699	0.0166198	-2.95985	NM_030630
A_24_P293530	CYP4X1	cytochrome P450, family 4, subfamily X, polypeptide 1	-3.87075	5.09452e-06	-2.0704	0.00131171	-2.97058	NM_178033
A_23_P160167	TSPAN1	tetraspanin 1	-1.86394	0.00144034	-4.10158	7.30931e-05	-2.98276	NM_005727
A_23_P87049	SORL1	sortilin-related receptor, L(DLR class) A repeats containing	-3.41197	3.54081e-05	-2.60096	0.00397406	-3.00646	NM_003105
A_23_P100220	ESRP2	epithelial splicing regulatory protein 2	-2.84346	5.3841e-05	-3.20519	7.75227e-06	-3.02432	NM_024939
A_33_P3422133	ADAP1	ArfGAP with dual PH domains 1	-2.07622	0.000527791	-3.99385	0.000257511	-3.03503	NM_006869
A_23_P203540	EHF	ets homologous factor	-1.84812	0.00814202	-4.25733	2.4888e-06	-3.05273	NM_012153
A_33_P3256391	CRB3	crumbs homolog 3 (Drosophila)	-2.40815	0.000823274	-3.72787	0.000694556	-3.06801	NM_139161
A_33_P3326225	SAMD12	sterile alpha motif domain containing 12	-2.91072	0.00167395	-3.24893	0.00169328	-3.07982	NM_001101676
A_23_P115091	RAB25	RAB25, member RAS oncogene family	-2.20067	0.000701886	-3.97526	0.000154041	-3.08796	NM_020387
A_23_P330461	TMC4	transmembrane channel-like 4	-3.44551	0.00121035	-2.79315	0.0256775	-3.11933	NM_144686
A_33_P3289005	AP1S3	adaptor-related protein complex 1, sigma 3 subunit	-2.54104	0.0034146	-3.75563	0.000567139	-3.14833	NM_001039569
A_33_P3367984	ABCA12	ATP-binding cassette, sub-family A (ABC1), member 12	-3.01003	0.00100451	-3.295	0.000478276	-3.15251	NM_173076
A_23_P897	C1orf116	chromosome 1 open reading frame 116	-2.50329	0.000239975	-3.81148	1.45116e-05	-3.15738	NM_023938
A_33_P3372074	LLGL2	lethal giant larvae homolog 2 (Drosophila)	-1.73782	0.00156358	-4.58697	0.000315778	-3.1624	NM_001031803
A_32_P38623	PPP1R9A	protein phosphatase 1, regulatory subunit 9A	-2.44928	0.00166468	-3.89237	1.56645e-05	-3.17082	NM_017650
A_33_P3239295	PRODH	proline dehydrogenase (oxidase) 1	-2.82634	0.00520023	-3.55432	0.000244879	-3.19033	NM_016335
A_23_P163306	CGNL1	cingulin-like 1	-1.96926	0.00105179	-4.47359	0.000305227	-3.22142	NM_032866
A_23_P124619	S100A14	S100 calcium binding protein A14	-2.15976	0.000290287	-4.47979	0.00496528	-3.31978	NM_020672
A_23_P55477	ADORA2B	adenosine A2b receptor	-4.65065	0.000107444	-2.06112	0.00205195	-3.35589	NM_000676
A_23_P91081	EPCAM	epithelial cell adhesion molecule	-3.84326	0.000292184	-2.9707	0.00136172	-3.40698	NM_002354
A_23_P57784	CLDN1	claudin 1	-4.18665	4.52191e-07	-2.64024	0.00316544	-3.41344	NM_021101
A_23_P254353	NOXA1	NADPH oxidase activator 1	-2.44227	0.00992785	-4.40002	0.000879814	-3.42114	NM_006647
A_24_P291658	ADH1A	alcohol dehydrogenase 1A (class I), alpha polypeptide	-5.47529	7.53947e-08	-1.42751	0.00392681	-3.4514	NM_000667
A_23_P106906	PPL	periplakin	-3.73208	0.000141567	-3.39097	0.00188269	-3.56153	NM_002705
A_23_P119943	IGFBP2	insulin-like growth factor binding protein 2, 36kDa	-3.24398	4.8866e-06	-3.90781	3.22559e-05	-3.5759	NM_000597
A_23_P206359	CDH1	cadherin 1, type 1, E-cadherin (epithelial)	-2.90784	0.000148248	-4.24613	0.00036527	-3.57698	NM_004360
A_23_P81158	ADH1C	alcohol dehydrogenase 1C (class I), gamma polypeptide	-5.16078	1.54302e-06	-2.11879	0.006624	-3.63979	NM_000669
A_23_P398854	DOK7	docking protein 7	-4.08639	1.6391e-05	-3.3819	0.00132695	-3.73415	NM_173660
A_33_P3268622	LY6D	lymphocyte antigen 6 complex, locus D	-3.24975	0.000185493	-4.97013	1.60017e-05	-4.10994	NM_003695
A_23_P415021	METTL7A	methyltransferase like 7A	-4.77267	0.00010766	-3.46664	0.00024109	-4.11966	NM_014033
A_23_P140434	MYO5C	myosin VC	-3.26169	0.000252762	-5.23422	4.20772e-07	-4.24796	NM_018728
A_23_P314101	SUSD2	sushi domain containing 2	-4.86706	2.59979e-06	-3.70832	0.00194921	-4.28769	NM_019601
A_23_P58266	S100P	S100 calcium binding protein P	-3.30915	0.000818966	-5.38069	0.000158103	-4.34492	NM_005980
A_23_P161439	C10orf116	chromosome 10 open reading frame 116	-3.0633	7.11531e-06	-5.70604	6.63535e-05	-4.38467	NM_006829
A_23_P214267	GPR110	G protein-coupled receptor 110	-2.49967	1.52133e-05	-6.36	3.20837e-05	-4.42983	NM_153840
A_23_P60130	MAL2	mal, T-cell differentiation protein 2 (gene/pseudogene)	-5.19313	4.67928e-05	-3.86865	0.00356107	-4.53089	NM_052886
A_33_P3228450	FXYD3	FXYD domain containing ion transport regulator 3	-4.65496	0.000254414	-4.61285	0.000312222	-4.6339	NM_001136007
A_23_P30126	FGFBP1	fibroblast growth factor binding protein 1	-4.27401	1.1774e-05	-5.29396	0.000321977	-4.78398	NM_005130
A_23_P71379	PSCA	prostate stem cell antigen	-3.79516	2.52354e-06	-5.81615	5.17778e-05	-4.80566	NM_005672
A_23_P27133	KRT15	keratin 15	-7.99615	3.52158e-06	-2.62545	0.0016762	-5.3108	NM_002275

## Sheet: Table S3
Table S3.	58 common EMT genes shared with previously published EMT core signature in breast cancer cells
Gene	H358	MCF10a	overlapped or not
FAP	5.98808	5.23345	consistant
ZEB1	3.4167	1.63832	consistant
MMP1	3.14144	1.975	consistant
VIM	2.7181	1.21873	consistant
LTBP2	2.64644	2.41229	consistant
PMP22	2.29293	1.70079	consistant
WNT5A	2.26171	2.82588	consistant
CDH11	2.25502	2.44148	consistant
CDH2	2.24579	1.80292	consistant
C5ORF13	1.8109	3.12697	consistant
TGFB1I1	1.63487	2.11575	consistant
LMCD1	1.57848	4.49567	consistant
TNFAIP6	1.42117	1.1907	consistant
IGFBP4	1.3534	1.01611	consistant
LTBP1	1.33704	1.5581	consistant
FILIP1L	1.31682	1.43849	consistant
ECM1	1.20313	3.05837	consistant
HAS2	1.08452	1.13011	consistant
CXADR	-1.03867	-2.14698	consistant
FGFR3	-1.09543	-4.46022	consistant
DST	-1.24025	-1.82431	consistant
SPINT2	-1.31555	-2.02676	consistant
GLS2	-1.34867	-3.39961	consistant
SH2D3A	-1.36124	-1.6302	consistant
FGFR2	-1.5322	-1.62905	consistant
PERP	-1.53289	-1.0371	consistant
ANK3	-1.65279	-2.06024	consistant
IL1RN	-1.73799	-1.30083	consistant
ARHGAP8	-1.82019	-1.24953	consistant
ABLIM1	-1.82335	-1.28496	consistant
CKMT1A	-1.88217	-3.50368	consistant
LSR	-1.9294	-1.76419	consistant
BIK	-2.00564	-1.24376	consistant
HOOK1	-2.07833	-1.24332	consistant
JAG2	-2.33001	-2.86678	consistant
ST14	-2.49921	-1.41364	consistant
SMPDL3B	-2.5177	-1.48226	consistant
KRT15	-2.62545	-7.99615	consistant
CLDN1	-2.64024	-4.18665	consistant
SLPI	-2.75226	-1.749	consistant
IL18	-2.90377	-1.69353	consistant
SYK	-2.97304	-2.27577	consistant
CELSR2	-3.21362	-2.07758	consistant
EXPH5	-3.24011	-1.68979	consistant
ABCA12	-3.295	-3.01003	consistant
AP1M2	-3.41754	-2.22732	consistant
MST1R	-3.44471	-1.89576	consistant
C1ORF116	-3.81148	-2.50329	consistant
TMEM30B	-3.81994	-1.06065	consistant
IGFBP2	-3.90781	-3.24398	consistant
RAB25	-3.97526	-2.20067	consistant
LAD1	-4.03108	-1.57325	consistant
TSPAN1	-4.10158	-1.86394	consistant
CDH1	-4.24613	-2.90784	consistant
S100A14	-4.47979	-2.15976	consistant
MYO5C	-5.23422	-3.26169	consistant
FGFBP1	-5.29396	-4.27401	consistant
C10ORF116	-5.70604	-3.0633	consistant
note: upregulated in red, downregulated in green.

## Sheet: Table S4
Table S4. RT-qPCR confirmation of 65 known EMT-associated genes
Symbol	Foldchange	Foldchange	qPCR vs array
	by qPCR	by array
AKT1	nc	nc	consistant
BMP1	nc	nc	consistant
CALD1	nc	nc	consistant
CAMK2N1	nc	nc	consistant
CAV2	nc	nc	consistant
CTNNB1	nc	nc	consistant
DSC2	nc	nc	consistant
DSP	nc	nc	consistant
EGFR	nc	nc	consistant
F11R	nc	nc	consistant
FZD7	nc	nc	consistant
GSK3B	nc	nc	consistant
ILK	nc	nc	consistant
JAG1	nc	nc	consistant
MSN	nc	nc	consistant
NUDT13	nc	nc	consistant
PPPDE2	nc	nc	consistant
PTK2	nc	nc	consistant
RAC1	nc	nc	consistant
RGS2	nc	nc	consistant
SIP1	nc	nc	consistant
SMAD2	nc	nc	consistant
SNAI3	nc	nc	consistant
STAT3	nc	nc	consistant
STEAP1	nc	nc	consistant
TCF3	nc	nc	consistant
TGFB2	nc	nc	consistant
TGFB3	nc	nc	consistant
TMEM132A	nc	nc	consistant
TSPAN13	nc	nc	consistant
VPS13A	nc	nc	consistant
MMP9	560.611	28.3477	consistant
SERPINE1	112.672	23.5412	consistant
SPP1	101.704	3.22895	consistant
SPARC	65.2361	6.30278	consistant
ZEB1	32.6331	5.57275	consistant
SNAI1	27.354	9.00349	consistant
ITGA5	27.0608	7.67974	consistant
VCAN	14.1266	6.21608	consistant
TFPI2	12.3405	3.04411	consistant
FN1	3.8121	2.75563	consistant
TIMP1	9.6424	3.42668	consistant
VIM	9.6072	6.58004	consistant
TGFB1	7.6675	3.1056	consistant
PLEK2	6.36	5.1563	consistant
SNAI2	5.7922	6.07315	consistant
WNT5A	5.3967	4.79559	consistant
ITGAV	5.1612	2.59264	consistant
PTP4A1	2.5185	nc	not consistant
IGFBP4	4.4018	2.55513	consistant
CDH2	4.3777	4.75683	consistant
TMEFF1	4.2522	4.26964	consistant
WNT11	4.1567	2.89493	consistant
MAP1B	3.3632	nc	not consistant
TCF4	3.3503	2.15814	not consistant
ITGB1	3.2289	3.77782	consistant
COL5A2	2.9109	3.46792	consistant
MITF	-2.9952	-2.75042	consistant
AHNAK	-3.6316	-3.60228	consistant
OCLN	-3.8687	-3.32371	consistant
KRT7	-4.5794	-2.62474	consistant
MST1R	-7.6548	-10.8883	consistant
KRT19	-9.7221	-4.71829	consistant
CDH1	-11.0938	-18.9763	consistant
ERBB3	-12.6755	-15.9954	consistant
Note: 62 of 65genes tested were confirmed; cutoff of FC2.
"nc" refers the expression change between post and preEMT was smaller than 2-fold; "consistant" : expressinon of the gene in microarray was confirmed by qPCR.
